# Supplementary material for: Reliability of a novel approach for reference-based cell type estimation in human placental DNA methylation studies
Source: Cell Mol Life Sci. 2022 Feb 3;79(2):115. doi: 10.1007/s00018-021-04091-3 (PMC8813756; doi:10.1007/s00018-021-04091-3)
Supplement: Supplementary file 5 — CpGs identified as non-variable defined as having less than 5% range in DNAm beta values between the 10th and 90th percentile (RefRange) (XLSX 3632 KB) [file 18_2021_4091_MOESM5_ESM.xlsx]

## Sheet: nonvariable_CpGs_EPIC_placenta
Table S1. CpGs identified as non-variable defined as having less than 5% range in DNAm beta values between the 10th and 90th percentile (RefRange).
CpG	RefRange
cg20434134	0.0494704
cg13371836	0.0487303
cg04407431	0.0155013
cg13924672	0.0295896
cg10847807	0.0166461
cg25215298	0.0332238
cg04672450	0.0260511
cg20341253	0.0314508
cg27487046	0.0146539
cg03735847	0.0342493
cg27009105	0.0413514
cg05527507	0.0224421
cg14324200	0.0283181
cg04121631	0.0491259
cg14183444	0.019688
cg09180262	0.038566
cg06838427	0.0213583
cg24114126	0.048665
cg16248916	0.0402546
cg07983659	0.0345926
cg11733071	0.0266325
cg07701223	0.0409412
cg16608242	0.0338671
cg21362926	0.0208028
cg23430421	0.0256369
cg24664590	0.0236708
cg08472719	0.0211258
cg03161767	0.0220641
cg04485075	0.0222804
cg15648958	0.0353015
cg03041482	0.0385894
cg02835406	0.0499761
cg10110857	0.0438991
cg02056921	0.0291775
cg12536471	0.0499201
cg06818851	0.0364101
cg14350158	0.0189546
cg23552821	0.0377078
cg05095110	0.0186354
cg17907238	0.0333939
cg02397514	0.0293811
cg26339484	0.0439272
cg27430493	0.0267827
cg27060622	0.028355
cg22367159	0.0432402
cg20022511	0.0276021
cg22115423	0.0270103
cg23684711	0.0299157
cg08067365	0.0177682
cg03185752	0.0471385
cg04336684	0.0205332
cg22482746	0.0376732
cg08223393	0.0366239
cg07008945	0.0306642
cg00299257	0.0263426
cg23625715	0.0441175
cg26222311	0.0398486
cg07501049	0.0320221
cg12469361	0.0397784
cg11308274	0.0483971
cg08459564	0.0336068
cg25523405	0.0255649
cg07147720	0.0172508
cg16095440	0.0419017
cg18024260	0.0334964
cg12924059	0.0340024
cg24523322	0.0459267
cg11144217	0.0250103
cg10782633	0.0271294
cg24165743	0.0357313
cg05007472	0.0331658
cg05527091	0.0207971
cg24709745	0.0427434
cg14981312	0.0408548
cg26541516	0.0212177
cg03956833	0.021917
cg08881995	0.0279658
cg03705284	0.0250302
cg15030799	0.0436317
cg20156053	0.0236595
cg27582017	0.0334634
cg23400617	0.0277527
cg01075305	0.0263903
cg12219387	0.0319172
cg01783406	0.0429035
cg14531564	0.0406379
cg09276842	0.0359898
cg07548512	0.0225233
cg00656410	0.0324434
cg10206039	0.0462826
cg23082845	0.0377635
cg04559485	0.0324878
cg17414873	0.0348065
cg03935783	0.0349403
cg20300707	0.03509
cg23963070	0.0269625
cg09812885	0.0434672
cg27310827	0.028675
cg14965611	0.0300361
cg20014591	0.0394311
cg02224920	0.0211476
cg20871445	0.0220195
cg19666520	0.0388168
cg19869091	0.0343646
cg08643618	0.0293226
cg24701867	0.0241768
cg17469240	0.044456
cg19081571	0.0424084
cg10518155	0.0302998
cg17784606	0.0275309
cg18153662	0.0498848
cg08733913	0.0343593
cg02334770	0.0452323
cg23880637	0.0484584
cg19709095	0.0338377
cg01341249	0.0363399
cg09906735	0.0407682
cg25674129	0.0436847
cg13375638	0.03607
cg04296903	0.0294393
cg19816994	0.0312798
cg21864845	0.0271125
cg02913364	0.0316584
cg03322129	0.0138511
cg01794932	0.0159222
cg26163375	0.0434383
cg21265287	0.037633
cg25106100	0.0411304
cg14529643	0.0433514
cg17405058	0.0490239
cg26333156	0.0338085
cg00262415	0.0171198
cg27440283	0.031387
cg19323338	0.0230258
cg15042692	0.0383074
cg04840417	0.0492204
cg25201327	0.0421456
cg15868629	0.039677
cg18224588	0.0405058
cg25536368	0.0404844
cg14488957	0.0270871
cg05362521	0.0398953
cg26576041	0.0333234
cg08663263	0.0343653
cg07568471	0.025218
cg15901950	0.0477715
cg12046908	0.0318705
cg13183628	0.0217915
cg06038049	0.03169
cg17612270	0.0175732
cg22397910	0.0367459
cg22125623	0.0343109
cg08160862	0.0284651
cg26351554	0.0314715
cg24399111	0.0273738
cg18024631	0.0339488
cg00542041	0.0234316
cg13494355	0.0221696
cg22376366	0.0462339
cg03465880	0.0236736
cg04119843	0.0243653
cg05115545	0.035012
cg10164137	0.0239361
cg17873420	0.043125
cg07395004	0.0239694
cg20439722	0.0489531
cg19823490	0.0466418
cg21478504	0.0347743
cg04615596	0.0162185
cg15617543	0.0247622
cg18546249	0.0279959
cg15588177	0.0287398
cg23621766	0.0323032
cg03774228	0.0385694
cg26303572	0.0301049
cg24837149	0.0359658
cg16278124	0.029298
cg06817090	0.0376783
cg16573386	0.0224192
cg08470185	0.030922
cg13053783	0.0360784
cg15130241	0.0446509
cg08791782	0.0372519
cg25842896	0.0152144
cg00173405	0.045439
cg03943717	0.017846
cg23437836	0.0220309
cg24399028	0.0425596
cg21439539	0.0354679
cg20275133	0.0180967
cg16728516	0.0303868
cg25769755	0.0452856
cg05613094	0.0400527
cg25397779	0.0178226
cg15863361	0.0450778
cg27295412	0.0495576
cg00305774	0.0325395
cg04865726	0.0447872
cg08589721	0.0444741
cg25234611	0.016307
cg13897675	0.0359588
cg19639479	0.0345507
cg09603935	0.0473306
cg25592215	0.0437972
cg15875062	0.0170725
cg10240778	0.0381838
cg12909536	0.0165516
cg22306974	0.0432613
cg23735749	0.0419581
cg25628057	0.0445468
cg26042514	0.0313466
cg13671768	0.0436853
cg09932694	0.0254184
cg11103442	0.0166717
cg22225258	0.0457176
cg12648677	0.0284801
cg21124756	0.0415317
cg24729577	0.0282303
cg11722969	0.0396306
cg19517490	0.0279772
cg06793307	0.0378079
cg17498856	0.0248954
cg17590292	0.0313405
cg24466671	0.0314279
cg17445140	0.0479785
cg23933399	0.022254
cg07808701	0.0463211
cg06205922	0.0366376
cg27047577	0.0386072
cg16001723	0.0383283
cg26602477	0.0258576
cg13575252	0.0371134
cg19619320	0.0444899
cg21173317	0.0384986
cg03392564	0.0327394
cg03941625	0.0381341
cg24470133	0.04599
cg00355315	0.020271
cg22373622	0.0482086
cg09517190	0.0400572
cg12062537	0.0286318
cg12690016	0.0495508
cg25018209	0.0259801
cg11586519	0.040752
cg23443459	0.0339243
cg04637864	0.0343775
cg19158176	0.0352639
cg07090025	0.0360103
cg08271362	0.020485
cg20755353	0.0196106
cg05338320	0.026305
cg08289140	0.0489779
cg11521998	0.0488829
cg15817635	0.0386943
cg15652741	0.0233792
cg10705488	0.0405151
cg11140595	0.0390599
cg06761793	0.0209846
cg18123911	0.0403315
cg17271960	0.0433631
cg08912129	0.0429671
cg25164153	0.0296984
cg26169249	0.0297923
cg07807975	0.0286374
cg05941212	0.0265125
cg00781053	0.0446356
cg23605175	0.0396773
cg15558634	0.0189695
cg09061216	0.0477601
cg26976576	0.0238327
cg05419999	0.0305697
cg00998168	0.0426626
cg09283376	0.0288177
cg08864381	0.0260152
cg20255817	0.0225424
cg22082145	0.0488304
cg07601058	0.0298823
cg03718254	0.0274911
cg20106035	0.0280296
cg14626671	0.0269578
cg06528340	0.0376162
cg09330116	0.0434909
cg25558285	0.0184315
cg11198222	0.0127861
cg00669623	0.0272431
cg25253065	0.020589
cg04243582	0.0181289
cg14054781	0.0456028
cg07808326	0.0398177
cg16324669	0.0333807
cg11163532	0.0418114
cg05983502	0.0487842
cg26342907	0.0425078
cg07015961	0.0460733
cg10543797	0.0461715
cg09233730	0.0470521
cg15688635	0.0419142
cg15578948	0.0331206
cg08122070	0.0392414
cg23159992	0.0373482
cg09182189	0.0318985
cg17157064	0.0213321
cg10388316	0.0335164
cg00328972	0.028734
cg12523155	0.029725
cg18509696	0.0386084
cg25877525	0.0403644
cg20045172	0.0364865
cg25852883	0.0353258
cg09932345	0.0231094
cg10207218	0.0196744
cg05262191	0.0403005
cg04902899	0.0447201
cg26568075	0.0480622
cg25314445	0.0318688
cg25069266	0.035617
cg26793463	0.0496295
cg04397839	0.0364927
cg16677144	0.0173483
cg19340909	0.034719
cg17483139	0.0376683
cg18854735	0.0439658
cg00309462	0.049182
cg22094750	0.0245401
cg16632945	0.0487286
cg10096055	0.019557
cg02577049	0.0206183
cg19684894	0.0470512
cg14661773	0.0427893
cg22380385	0.0443897
cg05264578	0.0494012
cg22619719	0.0421018
cg10331922	0.0486529
cg26424079	0.0318467
cg23621729	0.0211583
cg06236361	0.0485708
cg05333723	0.0361659
cg05597180	0.0274488
cg14417954	0.0453178
cg03754143	0.0349893
cg22865720	0.0389395
cg24035370	0.0188629
cg22627876	0.038844
cg08115172	0.0336685
cg00653281	0.0400877
cg19619416	0.0409706
cg21221161	0.0419296
cg26221719	0.0355564
cg22332100	0.0206818
cg03001333	0.0328444
cg27587033	0.0469126
cg06791083	0.0458846
cg06757383	0.0413482
cg14599857	0.0227271
cg22868225	0.025441
cg03580279	0.049434
cg06821641	0.0384469
cg12601506	0.042374
cg01164686	0.0413593
cg02300356	0.0282216
cg15444419	0.0463276
cg19646139	0.0481593
cg07912723	0.0445455
cg25319188	0.0356794
cg22876683	0.0443415
cg19257562	0.0387131
cg20250605	0.0442604
cg00981070	0.0425521
cg01974180	0.044154
cg07382156	0.047483
cg14989962	0.0381504
cg24054683	0.0498179
cg25726135	0.0370857
cg22128985	0.0496468
cg19928739	0.0240017
cg24604214	0.04945
cg09260853	0.0477182
cg25060388	0.0463735
cg15575834	0.0385572
cg10313879	0.0229052
cg18025961	0.0454831
cg02854763	0.0258513
cg14778173	0.0490132
cg19412821	0.0395224
cg02334669	0.0474565
cg09263990	0.0354902
cg02650215	0.0453911
cg02695449	0.0327872
cg09579361	0.0309546
cg01080781	0.0401175
cg10057528	0.034127
cg25768250	0.0285335
cg08161158	0.033924
cg23189523	0.0186621
cg09278885	0.012353
cg01351387	0.0280117
cg14962787	0.0461471
cg19490856	0.0237763
cg21119525	0.0273265
cg03315007	0.0233454
cg19756430	0.034358
cg04557908	0.0337829
cg12052731	0.0116959
cg22610743	0.0135059
cg08455157	0.0332461
cg19463010	0.0394772
cg00395931	0.0183338
cg11155915	0.0343964
cg11257240	0.0488229
cg05052194	0.0387279
cg15700006	0.0253065
cg00502932	0.0206056
cg02283181	0.0264604
cg08420425	0.0474322
cg03379238	0.0467317
cg01887851	0.0409479
cg21800327	0.0475073
cg24377150	0.0364321
cg02360367	0.0499144
cg17165158	0.0187566
cg22166144	0.0431835
cg18235167	0.0272153
cg24579224	0.0299057
cg04893611	0.0450628
cg05788548	0.0377787
cg26033908	0.0482362
cg00390654	0.0462592
cg06815887	0.0323646
cg17810602	0.0282023
cg16575461	0.0494319
cg07593521	0.0441447
cg21405929	0.0363795
cg26999585	0.046119
cg16175479	0.0331669
cg07425568	0.0462191
cg17854510	0.0490487
cg20144521	0.0299931
cg13099829	0.0497987
cg19253339	0.0419748
cg13850019	0.0496521
cg14669749	0.0209324
cg00766146	0.0458869
cg00386984	0.0352681
cg06368978	0.0262822
cg21107210	0.0407896
cg08868601	0.0413804
cg19811365	0.0446996
cg11380092	0.0347355
cg05787839	0.047756
cg15527356	0.034051
cg20000946	0.0155076
cg06322091	0.0493843
cg11676291	0.046792
cg26542461	0.0277613
cg15924509	0.030616
cg16579225	0.0171114
cg23207616	0.0139174
cg18860787	0.0466702
cg09349094	0.0208913
cg03269449	0.0414072
cg08834960	0.0365684
cg04559183	0.0497243
cg12442015	0.0125785
cg18435782	0.030135
cg09314301	0.0308043
cg21758724	0.0374811
cg06178308	0.045478
cg09255966	0.0303085
cg11735641	0.0497569
cg03960390	0.0251802
cg26826109	0.0467402
cg10238603	0.032691
cg25775742	0.0214804
cg12222752	0.0395623
cg21822905	0.0320671
cg19676238	0.0316285
cg23668539	0.047199
cg00584868	0.0364742
cg15644742	0.0444773
cg05814027	0.0138638
cg21583812	0.0291427
cg25544686	0.0212607
cg20243838	0.0293123
cg04341153	0.0483081
cg05888192	0.0321791
cg10146326	0.0320071
cg11709150	0.0258058
cg07010340	0.0158326
cg22232535	0.0387878
cg19238270	0.0363709
cg11393031	0.0484967
ch.1.95724F	0.0210442
cg10321120	0.0378857
cg27442054	0.0275395
cg23665250	0.0400695
cg07476798	0.0313553
cg10011777	0.0347663
cg18724778	0.0293778
cg09828310	0.0255324
cg07424616	0.0467451
cg20103201	0.019936
cg15595501	0.0299912
cg17445605	0.0267425
cg14173199	0.0269626
cg09044743	0.0241626
cg08153752	0.0352327
cg22530293	0.0299053
cg06231244	0.0327729
cg07836831	0.0446569
cg03345120	0.0369531
cg01868612	0.0275916
cg03529908	0.0279001
cg04364517	0.0181174
cg05392440	0.0346475
cg17099671	0.038748
cg23371639	0.0178658
cg05610148	0.0238904
cg25190491	0.0483848
cg16160182	0.0363686
cg26398836	0.0479596
cg13875033	0.0442231
cg26885497	0.0367939
cg09600647	0.0171057
cg15012445	0.0228748
cg23713146	0.0182315
cg12394334	0.026009
cg04350922	0.0268347
cg05563388	0.0248871
cg16723738	0.0281598
cg24919884	0.047829
cg24371534	0.032696
cg21869174	0.0286907
cg02328660	0.0257271
cg26122063	0.045725
cg01170198	0.0461969
cg17691102	0.025263
cg23090396	0.0273937
cg11800675	0.0439474
cg17928651	0.0398986
cg12302527	0.0309353
cg16033941	0.044301
cg22783358	0.0199636
cg23667551	0.0392047
cg18786125	0.0274556
cg02342257	0.0352178
cg11137517	0.0175112
cg07453618	0.0279846
cg18023909	0.0411597
cg20433829	0.0426949
cg23659029	0.0376551
cg04279832	0.030435
cg24667304	0.0499957
cg08945920	0.0468802
cg04386615	0.0409987
cg02997163	0.0416605
cg03168838	0.0399059
cg02415297	0.044127
cg26574621	0.0348019
cg16563938	0.0356967
cg27629735	0.0366729
cg17103467	0.0392614
cg13460118	0.037571
cg11742922	0.0433845
cg18764372	0.018202
cg14200305	0.0414941
cg19270286	0.0482338
cg09232289	0.0314759
cg11734988	0.0315898
cg21821103	0.0484997
cg11832534	0.0343609
cg06262497	0.0332299
cg13501117	0.020576
cg00780805	0.0352731
cg07174627	0.0233117
cg17801268	0.0228097
cg04344205	0.0356334
cg10654015	0.039842
cg19783114	0.0434318
cg16741710	0.0298977
cg17100513	0.0463853
cg17163168	0.0418914
cg00397104	0.0380452
cg15472784	0.0446572
cg05491852	0.0188136
cg24934561	0.0466745
cg03609308	0.0129977
cg09063944	0.017198
cg07624915	0.0472812
cg14531184	0.0440872
cg25351920	0.0410969
cg13057898	0.0444345
cg23277830	0.0476493
cg17848003	0.041032
cg21437732	0.0368345
cg01782523	0.041093
cg17709703	0.0197169
cg14550570	0.0325905
cg05643503	0.0177801
cg19148051	0.0178249
cg19828298	0.0241542
cg19293764	0.0198983
cg25788093	0.0253162
cg08436120	0.0450941
cg03761258	0.0379862
cg10625090	0.0409749
cg09321566	0.0280903
cg14833008	0.0292879
cg14969320	0.0356866
cg03336586	0.0273935
cg20711020	0.0321184
cg27263160	0.0457489
cg14213620	0.0173808
cg08459627	0.0185154
cg22990996	0.0349828
cg18237277	0.0262207
cg03591123	0.0202902
cg16259344	0.0474762
cg00461770	0.0491421
cg16349667	0.0458178
cg09262197	0.0440281
cg13335886	0.04302
cg27446570	0.0427739
cg05565139	0.0428008
cg06398147	0.0156891
cg18723777	0.0230981
cg02529166	0.0334003
cg09633588	0.0190069
cg04343292	0.0261617
cg21833572	0.0202733
cg02693688	0.0205802
cg02709455	0.0394835
cg12459013	0.0450191
cg04027805	0.0493834
cg02483484	0.04633
cg24019371	0.0199085
cg06929152	0.0440416
cg00947686	0.0372139
cg16540465	0.0441554
cg13226145	0.0367758
cg05473024	0.0493393
cg26661089	0.0363922
cg12415902	0.0350066
cg15483030	0.0279101
cg00000957	0.0476452
cg05962033	0.0439356
cg16430402	0.0230719
cg00385956	0.0457947
cg21451253	0.0416803
cg26901387	0.0460173
cg04315255	0.0427947
cg07845100	0.0407663
cg12205241	0.0417303
cg01821920	0.0490848
cg09768100	0.0318426
cg18210329	0.0382962
cg07945407	0.0467363
cg03026397	0.0409166
cg04100174	0.035552
cg21290806	0.0468805
cg07517005	0.0161345
cg21770540	0.0398486
cg22905805	0.0168171
cg07420961	0.0189892
cg10779081	0.0324747
cg05933935	0.0323609
cg23911213	0.0346817
cg23994888	0.0128343
cg14223327	0.0219732
cg13516390	0.0354202
cg00282347	0.0404434
cg11726911	0.0261717
cg23323711	0.0168425
cg08541953	0.0243755
cg04025728	0.0280477
cg05895952	0.0246914
cg15234483	0.0187882
cg16178974	0.0399195
cg17153174	0.0341452
cg16094412	0.0347011
cg17579113	0.0445679
cg11764177	0.0308277
cg19694465	0.0482365
cg14565431	0.0435188
cg17242143	0.0289288
cg14287788	0.0353151
cg25194807	0.0218942
cg17145806	0.016671
cg17900884	0.0226318
cg01496408	0.0337183
cg10118002	0.048729
cg15582719	0.0167073
cg17992056	0.026813
cg15830682	0.0284221
cg01514415	0.0301412
cg23341202	0.0199089
cg22733648	0.0296756
cg07605241	0.0257203
cg17491697	0.0204137
cg11554771	0.021217
cg05797463	0.0222633
cg02041944	0.0223088
cg10778407	0.0338964
cg14958889	0.0250336
cg21927975	0.0392102
cg04055049	0.0311361
cg14566624	0.0326571
cg05133314	0.0398043
cg08848865	0.044053
cg15100947	0.0395231
cg07334723	0.0389577
cg03915541	0.0498368
cg26570804	0.0489891
cg11714702	0.0328831
cg18222440	0.0460308
cg20162711	0.0320989
cg24599624	0.0476936
cg13615077	0.0293937
cg07514368	0.0362207
cg08389628	0.0464916
cg24871821	0.0485143
cg07345250	0.043299
cg03630917	0.043409
cg10935026	0.0369621
cg22346119	0.0377199
cg01139962	0.0379744
cg02568911	0.0288875
cg00507532	0.0455767
cg27316808	0.0189107
cg26896160	0.0159401
cg25370592	0.044077
cg08889373	0.0457361
cg17236617	0.0157474
cg10967178	0.03092
cg09273516	0.0466574
cg04870212	0.0386894
cg08407765	0.0317704
cg19897047	0.0460575
cg14832908	0.0452547
cg19195327	0.0369765
cg17826013	0.0317686
cg23040649	0.049599
cg03186004	0.029842
cg03518417	0.0478917
cg22227104	0.0402326
cg09549827	0.020544
cg18953405	0.0491085
cg09622318	0.0440486
cg20737459	0.0423038
cg26186134	0.0497183
cg19900387	0.0422936
cg06170720	0.0406657
cg17589124	0.0305721
cg04232903	0.0379974
cg05128003	0.0435113
cg19779116	0.0473648
cg00543406	0.0401611
cg03970039	0.0234142
cg19397707	0.0346319
cg20675044	0.0344338
cg09427509	0.0316505
cg03432716	0.0222206
cg10333471	0.0241432
cg09805709	0.0485479
cg12533539	0.0286939
cg03236969	0.0317596
cg21453303	0.0189183
cg24542908	0.0436481
cg18810133	0.0485478
cg03778981	0.0242226
cg01566460	0.0456315
cg04093404	0.0403408
cg24047689	0.0484632
cg05086993	0.0234816
cg13779133	0.0255867
cg05820966	0.0249086
cg03699618	0.0195415
cg09143576	0.0472163
cg09022921	0.0235825
cg07096654	0.0332737
cg24328740	0.0404113
cg10830310	0.0380189
cg15392471	0.0482729
cg01120851	0.0439639
cg09265619	0.0413594
cg22488904	0.0384895
cg03257923	0.016077
cg24809958	0.0236628
cg22719269	0.0222282
cg06066711	0.0272815
cg25479082	0.0347824
cg08429159	0.0204401
cg07449038	0.0160225
cg00664418	0.020779
cg01433443	0.034631
cg17246131	0.0161014
cg17121120	0.022433
cg10989359	0.0339485
cg05377512	0.0301309
cg13898470	0.0217185
cg17517799	0.0423408
cg17232631	0.0443454
cg02993722	0.0343959
cg06997285	0.0413641
cg19901436	0.039908
cg16050017	0.0308325
cg10226213	0.0417264
cg14341542	0.0412596
cg08590731	0.0488372
cg22429926	0.0163627
cg02904365	0.014043
cg25007939	0.0176813
cg07400628	0.036624
cg03277828	0.0381804
cg26460931	0.0246561
cg22377182	0.0341978
cg10484659	0.0371751
cg25003534	0.038519
cg18864752	0.0205903
cg26467684	0.0346891
cg01318691	0.0210392
cg19820248	0.0167195
cg21923074	0.0271323
cg12682061	0.0450787
cg27233364	0.0403168
cg20700460	0.0444274
cg23082387	0.0275277
cg06129585	0.0497914
cg24778130	0.018098
cg22364869	0.0384432
cg11535529	0.0305006
cg08640609	0.0427103
cg03630344	0.0319768
cg25594040	0.031368
cg00773965	0.0312743
cg14823007	0.0382486
cg00703019	0.0322977
cg01067604	0.0319998
cg06487986	0.0190294
cg25514503	0.046327
cg14364700	0.0453896
cg23631229	0.046723
cg16277144	0.023959
cg05165700	0.0207018
cg21903802	0.0135474
cg10514638	0.0203985
cg10913316	0.0351223
cg25007680	0.018681
cg00042356	0.0326187
cg15591616	0.0493224
cg22529900	0.0376677
cg14531038	0.0496559
cg26313647	0.0441003
cg08532870	0.0417661
cg19922442	0.0291724
cg19560758	0.0315561
cg03335216	0.043523
cg08537777	0.0293195
cg07771578	0.0461887
cg20152585	0.0438115
cg27017599	0.0426194
cg11734367	0.0336008
cg04095112	0.0420059
cg19795711	0.0351312
cg15817376	0.0438091
cg16672265	0.0392869
cg11999707	0.0350112
cg21011907	0.0440957
cg00590817	0.0223019
cg12700319	0.0241581
cg06780032	0.02093
cg12124295	0.0361722
cg14935221	0.0476686
cg21855467	0.0409189
cg26316082	0.0238519
cg04609307	0.0293088
cg00184512	0.0471751
cg06723421	0.0475474
cg07958878	0.0442576
cg19847936	0.0402443
cg09787123	0.0342854
cg12939371	0.0446884
cg04230253	0.0308524
cg23262827	0.0244647
cg07908574	0.0335985
cg12680752	0.0494033
cg09035049	0.0351972
cg13084560	0.0287521
cg11972327	0.0241518
cg09117622	0.0431055
cg11708495	0.0381161
cg17861150	0.0345557
cg20302171	0.0438316
cg14653326	0.0326991
cg00786138	0.0407111
cg15889173	0.0263998
cg13841373	0.0196746
cg25001161	0.0300312
cg00398030	0.0367976
cg05262957	0.0392305
cg02737462	0.0448346
cg25559081	0.0316756
cg23372675	0.0472179
cg01309441	0.0443924
cg26571926	0.0373055
cg03197919	0.0493578
cg01024458	0.0392698
cg16591948	0.0362548
cg01173814	0.0238749
cg10467015	0.0236186
cg02387474	0.0159288
cg09473867	0.0494274
cg00985302	0.049412
cg02578391	0.0282683
cg10490717	0.0136261
cg11832727	0.018278
cg24669932	0.0214345
cg22816534	0.0377298
cg01935967	0.0144456
cg03227456	0.0251641
cg11479570	0.0178522
cg20971527	0.0325997
cg20536660	0.0378177
cg15867712	0.0358245
cg16627087	0.0373159
cg10365178	0.0178305
cg14914337	0.0215036
cg21691089	0.0346223
cg07483064	0.0495781
cg22221490	0.0470125
cg26145502	0.0469451
cg01803717	0.0369399
cg10780495	0.0451443
cg18687706	0.0297173
cg12711814	0.0397555
cg17655088	0.0368308
cg16126800	0.0470812
cg14508854	0.0274197
cg21399021	0.0269876
cg11658436	0.0280656
cg16084788	0.0427705
cg03886254	0.0400165
cg21376058	0.0426296
cg08644511	0.0325841
cg21346579	0.0480755
cg10429262	0.0383017
cg20323445	0.0420874
cg14600023	0.0360652
cg13116478	0.0383709
cg13953369	0.0347879
cg12597558	0.0420094
cg09312740	0.0280507
cg04112567	0.0190578
cg03521358	0.0394235
cg06658816	0.0289917
cg07975828	0.0482378
cg02085891	0.0241308
cg20462990	0.0479759
cg19988763	0.0217872
cg16348112	0.0330557
cg04083753	0.0435249
cg09122657	0.0297026
cg24680141	0.0285602
cg25284492	0.0221439
cg06746826	0.0468095
cg14094793	0.0488314
cg25190094	0.0447295
cg24738325	0.045107
cg06947205	0.0193605
cg01975877	0.0308274
cg18595639	0.0475704
cg13131263	0.0238661
cg20246820	0.0333296
cg01804500	0.0490717
cg17726256	0.0404949
cg03578015	0.0479042
cg22109056	0.0325035
cg12458866	0.044757
cg13187433	0.0412664
cg11518950	0.0475864
cg26045764	0.0498446
cg04785675	0.012956
cg06843240	0.0265571
cg14557825	0.0302781
cg02504229	0.022919
cg26155217	0.0401385
cg10009930	0.0342895
cg06347499	0.0356248
cg06754493	0.0355491
cg18148376	0.0391065
cg18176336	0.0178211
cg18307957	0.0166629
cg12401152	0.0394954
cg23691516	0.0349512
cg24304972	0.0428112
cg03741850	0.0416428
cg01608175	0.043499
cg04715238	0.0426505
cg22334684	0.0467159
cg03890628	0.0382374
cg08765105	0.0386132
cg27308687	0.0230338
cg08579819	0.0171108
cg15924259	0.0226124
cg01666040	0.0232818
cg07427436	0.0273176
cg11947782	0.0327361
cg01943221	0.0411719
cg09229246	0.0233869
cg27573593	0.028557
cg04608004	0.0362898
cg14176088	0.03972
cg12033075	0.0447519
cg07970040	0.0418911
cg04340595	0.037655
cg00298532	0.0321095
cg17423089	0.0340897
cg06023357	0.0259961
cg05295851	0.0372123
cg00110134	0.0417646
cg23705719	0.0451499
cg19251737	0.0367853
cg03541746	0.0333463
cg09469984	0.0394832
cg13859126	0.040119
cg19090068	0.0484832
cg17602885	0.0193565
cg09062198	0.0239717
cg09042458	0.0353252
cg23154324	0.0474425
cg00174452	0.0409436
cg05599320	0.0296876
cg04969937	0.0370019
cg27399414	0.0476452
cg24044762	0.036362
cg24551579	0.0274442
cg26985289	0.0310529
cg23616100	0.0437882
cg19858017	0.0194299
cg26335943	0.0393008
cg19123622	0.0429479
cg12534813	0.0474789
cg06816087	0.0398136
cg09282982	0.0456524
cg12187160	0.04551
cg14313286	0.041554
cg16673088	0.0434244
cg10035224	0.0404638
cg10232889	0.0477848
cg14160577	0.0364607
cg22127312	0.0425838
cg17512868	0.0164878
cg25033138	0.0117596
cg27308387	0.0184888
cg15141379	0.0305732
cg24842740	0.0485084
cg15226751	0.0490478
cg23990535	0.0231656
cg26370409	0.022985
cg02338858	0.0156609
cg04200705	0.0237554
cg25188832	0.0237197
cg04413397	0.0141881
cg26685197	0.0282232
cg02481619	0.0348616
cg00418146	0.0386278
cg23610023	0.0149225
cg02091487	0.0246391
cg01929105	0.0155521
cg02776672	0.0190476
cg06853505	0.0196083
cg23812637	0.0460356
cg22393461	0.0351661
cg04038241	0.0193105
cg09852008	0.0216477
cg20340356	0.0191386
cg27064082	0.016912
cg21180178	0.0140189
cg27419176	0.0143947
cg23036426	0.0188787
cg23240403	0.0176698
cg00993191	0.0413161
cg13374225	0.0391039
cg09236551	0.0343219
cg25486128	0.0406087
cg21332138	0.0303171
cg09016177	0.0451917
cg23661000	0.0433292
cg11846543	0.0229996
cg08926982	0.042994
cg19306864	0.024077
cg22822919	0.0278624
cg19955419	0.0418104
cg06615861	0.0344682
cg11342332	0.0392692
cg06979961	0.0263292
cg13790717	0.0393695
cg25830243	0.049003
cg21280745	0.0493106
cg27266396	0.0422057
cg10249098	0.0221706
cg03517712	0.0442818
cg10246774	0.0308736
cg12402427	0.0227974
cg16935060	0.0374966
cg03680354	0.0443895
cg17520927	0.0432415
cg18017109	0.0294265
cg22341865	0.0497862
cg00885901	0.0222091
cg24317742	0.0349774
cg14107815	0.0335569
cg15494174	0.012204
cg23551924	0.0423947
cg11047111	0.0256677
cg18063555	0.0229533
cg19400780	0.0234439
cg12465353	0.0113033
cg17211447	0.0422343
cg02461388	0.00800787
cg09828236	0.0497242
cg00162421	0.0479013
cg16972130	0.0354536
cg08029392	0.0445294
cg20696875	0.0140566
cg15452426	0.020622
cg22728639	0.0487286
cg11843760	0.0173824
cg26609202	0.0159564
cg18149508	0.0487393
cg20739510	0.0296219
cg20085311	0.0216121
cg01068006	0.0249751
cg14649924	0.0432199
cg11263042	0.0193653
cg22723098	0.0198596
cg15031780	0.0171091
cg08846221	0.0398471
cg05375813	0.0435126
cg18409858	0.0366506
cg18147280	0.0490873
cg24294013	0.0337126
cg04983128	0.0446356
cg26919387	0.0464275
cg15465343	0.0465382
cg24502224	0.0309126
cg16245035	0.0207173
cg16057915	0.0321436
cg07357157	0.0293749
cg04551619	0.0485502
cg02486355	0.0480881
cg10891879	0.0154764
cg17244801	0.0485781
cg08108188	0.023913
cg10491460	0.0348454
cg26839728	0.0322825
cg23901904	0.0283697
cg05742354	0.0260957
cg17944110	0.0251245
cg16523380	0.0345542
cg24298421	0.0498089
cg06187132	0.0482442
cg17903627	0.0435806
cg20787665	0.0447062
cg02570527	0.0347901
cg09942564	0.047234
cg25220896	0.0337697
cg24819354	0.0447671
cg01896381	0.0379775
cg05304461	0.0496887
cg18857216	0.0231214
cg19771599	0.0363792
cg18949287	0.0266662
cg00692549	0.0265128
cg19214907	0.0180755
cg15482690	0.0305838
cg07842409	0.024863
cg10456583	0.0174679
cg12888113	0.0230488
cg21379816	0.0230619
cg13686362	0.0448727
cg05372549	0.0317026
cg03303757	0.0362521
cg10459906	0.0428112
cg12177942	0.0228451
cg21099221	0.0140742
cg11803077	0.0220112
cg07514922	0.0404183
cg06866011	0.041029
cg07043613	0.0346984
cg13390370	0.0378633
cg24000809	0.0406903
cg07057240	0.0367802
cg02392075	0.0344357
cg22238338	0.0362853
cg11777623	0.0435606
cg23731764	0.0119821
cg20810398	0.042815
cg26105280	0.0412919
cg23668379	0.0147598
cg00155504	0.0190191
cg03617456	0.0315844
cg03784329	0.0389129
cg16708079	0.0449839
cg21474053	0.0242723
cg08302116	0.0343809
cg04343233	0.0327614
cg11141763	0.0316557
cg17291957	0.0458203
cg05403879	0.0386792
cg24629589	0.0301769
cg15660755	0.0431931
cg10727340	0.0329392
cg17223279	0.0490489
cg20406843	0.0438534
cg22968728	0.0277742
cg12146012	0.0464688
cg04508649	0.0377555
cg03956606	0.0392541
cg21223353	0.0269752
cg06303657	0.0413332
cg13607512	0.0332032
cg00997327	0.0494942
cg07029998	0.0261087
cg06632353	0.0499629
cg08862778	0.0225511
cg08734093	0.0322818
cg26230245	0.0138361
cg19625377	0.0141947
cg20240601	0.017465
cg24863624	0.0213856
cg14854718	0.0294945
cg00812303	0.0154218
cg19085605	0.0210144
cg00920043	0.0248297
cg07803781	0.01495
cg00524115	0.0362882
cg24937877	0.0354925
cg22002075	0.0248446
cg07328246	0.0354955
cg08101962	0.0312468
cg22567621	0.0311752
cg15658487	0.0367471
cg07040018	0.0433669
cg13017573	0.0207589
cg06604227	0.026795
cg02148001	0.039969
cg25752723	0.03018
cg08587480	0.0372736
cg23671600	0.0454019
cg08987231	0.0492724
cg22687413	0.0367663
cg12426360	0.0471189
cg14386299	0.0376389
cg17279868	0.0443258
cg06938333	0.0344565
cg15012981	0.0424345
cg24269024	0.040773
cg00285319	0.0366269
cg11615491	0.040576
cg19596435	0.0436379
cg13030908	0.0148563
cg26807643	0.0430033
cg07789904	0.0275428
cg09932135	0.0396274
cg13796218	0.0219577
cg06868562	0.0351292
cg08269037	0.0392522
cg19494645	0.0276479
cg15527643	0.0457337
cg20164720	0.0219279
cg13862210	0.0330309
cg17324198	0.0324558
cg17350448	0.0226206
cg25550184	0.0304458
cg14100424	0.0333706
cg05132124	0.04008
cg21112485	0.0263438
cg24114189	0.0237846
cg11533968	0.0284627
cg20627099	0.0350316
cg18276943	0.0410372
cg16673660	0.0378895
cg17745097	0.0439621
cg15861278	0.0335682
cg22059149	0.0184425
cg11544334	0.0348518
cg25730859	0.0284807
cg01226883	0.0165231
cg01134491	0.0173461
cg27012203	0.0391575
cg02978542	0.0281283
cg08269394	0.0459998
cg08824649	0.0325661
cg10009293	0.012176
cg07323845	0.0152048
cg25628740	0.0381117
cg11276438	0.0240091
cg03240920	0.0452878
cg11393851	0.0450706
cg03847330	0.0409793
cg01725297	0.0346986
cg19215197	0.0392563
cg02004584	0.0384781
cg15473314	0.0426796
cg11794440	0.0461837
cg00542299	0.0442943
cg00979000	0.0361301
cg19509327	0.0363535
cg04655894	0.0341598
cg01179095	0.049165
cg20209360	0.0438734
cg01786959	0.0477436
cg00831929	0.0269456
cg26614504	0.0291694
cg13885623	0.0405799
cg06579118	0.0381628
cg01807377	0.0383332
cg04779720	0.0425712
cg05757654	0.0187526
cg16168848	0.0210956
cg08062194	0.0246176
cg09872491	0.0427994
cg15539878	0.0383079
cg21104483	0.0436618
cg23842890	0.0329361
cg21392868	0.0482988
cg04313552	0.0356785
cg05155371	0.0480307
cg23231974	0.0444156
cg23286660	0.0354471
cg08864318	0.0297944
cg11965966	0.0454107
cg05012218	0.0470893
cg15472170	0.0426521
cg02747146	0.0408692
cg17243540	0.0176154
cg24490600	0.0448907
cg03593358	0.0268168
cg26784491	0.0229655
cg22377027	0.0463343
cg05523254	0.0188044
cg19502972	0.0489291
cg19343996	0.0435467
cg08543703	0.0292242
cg07416818	0.0220461
cg09306577	0.0208748
cg03002397	0.0346113
cg06509047	0.0385731
cg11098662	0.046944
cg01178703	0.0392932
cg19559840	0.0421597
cg01942719	0.0214187
cg22299924	0.0220271
cg05080566	0.0205533
cg04205193	0.0328756
cg24953506	0.0439869
cg23687103	0.0148855
cg23355725	0.0197126
cg19027545	0.029669
cg12189944	0.0364925
cg14226028	0.048782
cg15451361	0.0493807
cg08891920	0.0331247
cg09471658	0.0348434
cg02076014	0.0375662
cg20706495	0.024409
cg17244098	0.0474369
cg13836770	0.0224727
cg11399814	0.0146261
cg11726754	0.0217311
cg25283284	0.038
cg02398947	0.0430994
cg16648551	0.0459765
cg10090866	0.0360812
cg15069850	0.0487446
cg06188268	0.0387434
cg17455142	0.0462487
cg13353774	0.0445317
cg16882903	0.040403
cg13305114	0.0403269
cg15992346	0.0326527
cg20690508	0.0420532
cg02375706	0.0270482
cg25483774	0.0320457
cg06267033	0.049926
cg17175419	0.0495163
cg06325860	0.0391618
cg06902117	0.044478
cg12786012	0.031728
cg14835015	0.0490443
cg18667738	0.0488629
cg04151081	0.0355148
cg14562851	0.0468138
cg10523319	0.0423919
cg00776782	0.0438469
cg09229231	0.0187271
cg06299537	0.0180214
cg19656972	0.0161332
cg23828766	0.0128329
cg26937389	0.0170453
cg26917873	0.0147488
cg01083689	0.0134051
cg11694418	0.0474037
cg20390613	0.0214733
cg02902865	0.027603
cg20849121	0.0362793
cg22673583	0.0269494
cg26536189	0.0273798
cg19861147	0.0265027
cg10743104	0.0334606
cg16654435	0.0297922
cg23813012	0.0276336
cg01614615	0.0230254
cg04999270	0.0198085
cg02418294	0.0240281
cg19676829	0.0374371
cg16911819	0.0366319
cg05297322	0.0466262
cg20889899	0.0319166
cg00939827	0.0469055
cg11053137	0.0451415
cg13230996	0.0483227
cg24594979	0.0334027
cg03442858	0.0240277
cg15007156	0.0328912
cg07540520	0.039261
cg03874089	0.0330157
cg05006349	0.0297429
cg03391684	0.0437773
cg00185566	0.0236621
cg23361368	0.0165205
cg03781451	0.0470104
cg08479136	0.0477688
cg22736144	0.0415212
cg24425531	0.0390873
cg12436612	0.04686
cg10445474	0.0483513
cg00866953	0.0344332
cg24349832	0.0326867
cg20375690	0.0167807
cg24535573	0.0160998
cg17015937	0.0179679
cg13081644	0.016968
cg11461111	0.0194167
cg10132838	0.0230954
cg25908635	0.017464
cg06208989	0.0179743
cg16858898	0.038344
cg25025297	0.0438834
cg15319451	0.0224678
cg05385377	0.0227976
cg24835051	0.0273951
cg09229466	0.0348833
cg23187532	0.0335336
cg13878066	0.0497942
cg06117824	0.0402147
cg06349717	0.0454226
cg06838175	0.0325544
cg19198714	0.0278588
cg00831536	0.0331073
cg03832112	0.0339618
cg17355239	0.0184059
cg23598254	0.0164316
cg06408550	0.0270707
cg24128364	0.0124751
cg24070543	0.0321671
cg09995264	0.0313291
cg20242065	0.0309395
cg18132690	0.0366677
cg07437198	0.0456235
cg24458329	0.0391585
cg19602374	0.0171012
cg02612026	0.0209768
cg04607100	0.0489659
cg22734925	0.0224353
cg25737788	0.0146042
cg17855783	0.0139495
cg02778789	0.0138882
cg05058263	0.0140164
cg27444789	0.0160716
cg09581281	0.0354362
cg09123484	0.0430316
cg01002125	0.020721
cg00185850	0.0164527
cg16255585	0.0445931
cg16271481	0.0278401
cg01538758	0.0327912
cg18389630	0.0479408
cg23481195	0.0444168
cg23253914	0.0206888
cg19699088	0.0446941
cg17965764	0.0363206
cg11698465	0.016993
cg19477640	0.0367892
cg26761047	0.0244651
cg15700020	0.0352045
cg00979634	0.0170025
cg20826379	0.0248393
cg11718113	0.013995
cg25229802	0.0340475
cg07832274	0.0431375
cg01815718	0.0459848
cg06111280	0.0451927
cg20014094	0.0442312
cg15575196	0.0357559
cg18525383	0.0477524
cg24508996	0.0460441
cg21865157	0.0370674
cg27187669	0.0328597
cg18133145	0.0244196
cg07016939	0.0363431
cg22275765	0.0222658
cg00296458	0.0422575
cg00758420	0.0346601
cg00346501	0.0397505
cg27266822	0.0351753
cg14664530	0.0442777
cg04315300	0.0407408
cg04897742	0.0404894
cg14531560	0.0301641
cg12139727	0.0355858
cg17332369	0.0496437
cg24674501	0.0237345
cg18891506	0.0343127
cg00960197	0.0167272
cg18565533	0.016013
cg22448987	0.045184
cg19235966	0.0369532
cg13936856	0.0199627
cg10274502	0.0210106
cg23628968	0.0132525
cg18813148	0.0126678
cg17407507	0.0360606
cg09178529	0.0476192
cg15500658	0.0140189
cg16907344	0.0400907
cg05653691	0.0304544
cg06522745	0.0297801
cg09754868	0.0371295
cg14793291	0.0240121
cg19826697	0.0253251
cg08892464	0.0200474
cg04438595	0.0469672
cg26206779	0.028846
cg05427056	0.0465283
cg09023627	0.0290442
cg13560937	0.046473
cg05803741	0.0369963
cg15135704	0.0494627
cg23216498	0.0437034
cg12462099	0.0211139
cg21107320	0.0429418
cg19030875	0.0355989
cg03646788	0.0380998
cg16133964	0.0419259
cg20806712	0.0425337
cg13253701	0.0416401
cg21410806	0.0490712
cg07596883	0.0496625
cg00702307	0.0271479
cg03973866	0.0348744
cg16424281	0.0462141
cg22044955	0.0445467
cg20979128	0.0391866
cg06996372	0.0375772
cg14091149	0.0413292
cg07437033	0.0133649
cg04655804	0.0287271
cg17446719	0.0408342
cg20703523	0.0405903
cg22492252	0.0422739
cg10713134	0.0456264
cg11727653	0.0338729
cg21421278	0.0177417
cg10494257	0.0281954
cg24140574	0.0428077
cg15279571	0.0363242
cg05300156	0.0488836
cg03745244	0.0378635
cg10798048	0.0387016
cg24879614	0.0320528
cg14191277	0.0466252
cg03270919	0.0419169
cg10027752	0.0365856
cg08543849	0.045923
cg07207833	0.0277227
cg15072646	0.0370543
cg24518441	0.0487322
cg06882340	0.0294783
cg04987201	0.0429082
cg20884650	0.0232806
cg14186124	0.0148175
cg08043663	0.0196998
cg21305452	0.0167377
cg16886895	0.0163053
cg15415507	0.0135998
cg01495321	0.0225165
cg00519104	0.0237556
cg20908828	0.0280704
cg12828479	0.038157
cg09178261	0.0322911
cg07146104	0.0499958
cg11467639	0.0266373
cg00949922	0.0226187
cg00156947	0.0407302
cg11284704	0.0434782
cg02905053	0.0320764
cg01719793	0.0485375
cg00662782	0.042513
cg14577366	0.0412387
cg19054818	0.0452471
cg02287573	0.027206
cg10454529	0.0290662
cg17465616	0.0257515
cg05123974	0.0451952
cg01978368	0.0324676
cg08517021	0.0349006
cg22391883	0.0276129
cg14170756	0.0264654
cg22816278	0.0303198
cg17598607	0.044259
cg04685158	0.0447035
cg11363646	0.0427019
cg23281809	0.0419544
cg16405801	0.0140286
cg21601498	0.0255007
cg15776041	0.0426026
cg13400166	0.0454883
cg26306340	0.0155489
cg14717632	0.0297543
cg14093570	0.0338181
cg13491192	0.0326639
cg15644938	0.0213992
cg10623389	0.0216536
cg06971005	0.0430538
cg19457132	0.0239925
cg16068533	0.0304556
cg10795710	0.0199936
cg24473622	0.0391071
cg17194359	0.0192745
cg17473903	0.0153929
cg04522712	0.0209906
cg24838495	0.0296472
cg04017052	0.0163564
cg05936875	0.0187702
cg15184187	0.0479671
cg06766450	0.0208132
cg14112104	0.0183722
cg14951525	0.0463818
cg07451333	0.0455818
cg18194393	0.0329157
cg07459264	0.0141889
cg15881444	0.0224961
cg09861604	0.0153548
cg21971528	0.0242772
cg13977963	0.0136478
cg22673442	0.0420883
cg03944444	0.041601
cg21847951	0.0412836
cg13758666	0.0144859
cg21911326	0.0373874
cg09750171	0.0191068
cg09507771	0.0413082
cg03649238	0.0231545
cg04237804	0.0499509
cg19627864	0.0351733
cg14465946	0.0172605
cg02026604	0.0264117
cg18855356	0.0461551
cg06093070	0.0304057
cg16636944	0.0188214
cg03260661	0.0121448
cg27544000	0.0452529
cg17179842	0.0273145
cg24607814	0.0333101
cg18117094	0.0278044
cg05398833	0.0270778
cg18165259	0.0220749
cg13367234	0.0360473
cg02826270	0.0465292
cg15015913	0.0308997
cg03187710	0.0456005
cg06932483	0.0413974
cg10504108	0.044252
cg23114771	0.0498797
cg00783070	0.0433136
cg17513697	0.0481462
cg16815620	0.0420283
cg03799526	0.0461368
cg25396173	0.0486372
cg22537328	0.0337924
cg05643703	0.027912
cg07798137	0.0322875
cg12999103	0.0336699
cg10400309	0.0274704
cg12339351	0.0415403
cg08898568	0.0383522
cg26519403	0.0486338
cg18236739	0.0192789
cg22219083	0.0343877
cg11192270	0.0253775
cg02918893	0.0254689
cg20822990	0.0440422
cg11810463	0.045162
cg10987625	0.0203786
cg07595554	0.0199447
cg12070379	0.0421374
cg03861428	0.0342716
cg08281113	0.0340375
cg04171034	0.0214964
cg27222219	0.0499867
cg00087273	0.0153256
cg01603374	0.0272766
cg19282714	0.0320901
cg09313801	0.0232509
cg17183414	0.0480618
cg15185794	0.0217078
cg16462011	0.0283406
cg09431198	0.0295047
cg09690283	0.0295861
cg08277548	0.0359859
cg03547640	0.0370887
cg16106294	0.0325001
cg20269276	0.0498519
cg11668027	0.046736
cg16176132	0.039206
cg20800359	0.0328536
cg09299086	0.0380055
cg07394400	0.0487135
cg06356708	0.0283738
cg17418387	0.0442088
cg25660961	0.0172749
cg16272484	0.0402177
cg11737843	0.0379637
cg02506043	0.0348194
cg04565617	0.0309964
cg01671285	0.0189565
cg01695892	0.0145332
cg12447589	0.0479192
cg01346589	0.0212026
cg16032384	0.0185948
cg20465008	0.0270959
cg21243909	0.0241801
cg00992659	0.0249178
cg11850961	0.0282246
cg13947949	0.0286876
cg22031887	0.0131707
cg25607239	0.0160895
cg16735094	0.0473073
cg00753142	0.0318576
cg23815775	0.0340539
cg23775773	0.0348098
cg11584921	0.042325
cg17285883	0.0360376
cg09854011	0.0411343
cg06376845	0.0428625
cg10953131	0.045316
cg06687562	0.0382524
cg26170654	0.0304953
cg08180188	0.0485475
cg23986578	0.0216815
cg14259116	0.0333895
cg23895273	0.0231227
cg08801558	0.0153393
cg08129914	0.0473144
cg09067976	0.0288779
cg08350288	0.0385552
cg19891216	0.0429304
cg13489553	0.0346412
cg17886330	0.0309002
cg04088289	0.0312783
cg16823064	0.0404278
cg15726706	0.0464464
cg12058507	0.028185
cg09787554	0.0289344
cg25174210	0.0497573
cg23028755	0.0366979
cg18895413	0.014961
cg02853781	0.0268644
cg09170051	0.0311152
cg07179759	0.044824
cg21728447	0.0203213
cg17851730	0.0236728
cg05480095	0.0148649
cg21174152	0.0161704
cg03963900	0.0212506
cg24698537	0.0152602
cg24395907	0.0236997
cg08538976	0.0211031
cg02649818	0.0304035
cg03515527	0.0437351
cg20431774	0.0478185
cg22871801	0.043549
cg09243533	0.0211588
cg02856606	0.0167276
cg17735028	0.0321765
cg01263850	0.0347775
cg20431832	0.043212
cg20465027	0.0489971
cg25599739	0.0372125
cg12766383	0.0295698
cg05313324	0.049887
cg21863016	0.0383147
cg13387374	0.0428715
cg11543977	0.0298796
cg26250245	0.0471915
cg00809871	0.0456592
cg14079670	0.0425375
cg06208169	0.0458381
cg23154658	0.0349661
cg15221507	0.0437815
cg00778228	0.0274416
cg04535387	0.039458
cg18199132	0.0401467
cg16359521	0.0269915
cg00223950	0.0254791
cg04891455	0.015422
cg14965477	0.0417764
cg27512871	0.047138
cg17850281	0.019445
cg10850580	0.0233068
cg05787043	0.021261
cg26227957	0.0464046
cg12155844	0.0396723
cg13691155	0.0379373
cg15791306	0.0391381
cg24071927	0.0418354
cg16103595	0.0166815
cg18931421	0.0228148
cg18045831	0.0178316
cg00789731	0.0383544
cg24107872	0.01813
cg17445618	0.0175707
cg00759836	0.0387271
cg22402059	0.0171009
cg18026264	0.0311371
cg04013393	0.0378518
cg26547761	0.047661
cg05346593	0.0218636
cg00894870	0.0203563
cg06375218	0.0306643
cg17752213	0.0441715
cg07037032	0.0499079
cg25601830	0.0435802
cg00003937	0.0485978
cg01729999	0.0488902
cg06305312	0.0212246
cg15974430	0.0372149
cg26013235	0.0409714
cg14614792	0.0259974
cg03470939	0.0294022
cg09976716	0.0247924
cg11749059	0.0409629
cg13218032	0.0324846
cg08308754	0.0456173
cg06405161	0.0308491
cg27097079	0.0429245
cg00464768	0.0320852
cg03709892	0.0489368
cg17786902	0.0421206
cg21410100	0.0433475
cg25808494	0.040366
cg09163128	0.0280226
cg19886206	0.0311141
cg21769322	0.0281951
cg05051464	0.0438702
cg03076210	0.0169453
cg23136105	0.0217769
cg27561072	0.0195429
cg06839611	0.0417962
cg16256552	0.0379863
cg12539171	0.0336607
cg04925599	0.02209
cg10896623	0.0438939
cg24500456	0.0261644
cg04704227	0.0370426
cg03976231	0.0140147
cg09231412	0.0133108
cg00112251	0.015527
cg22220013	0.0477309
cg10555159	0.0296392
cg05786386	0.022618
cg22614355	0.0487058
cg18023598	0.0402364
cg22059812	0.0282841
cg27579609	0.0272605
cg27465151	0.0411452
cg10749893	0.0315103
cg27230749	0.0383618
cg20733068	0.029823
cg19976467	0.018158
cg06362348	0.039023
cg21615127	0.034179
cg09550558	0.0264635
cg10192836	0.0296236
cg14311181	0.0156374
cg15555335	0.0455236
cg03120789	0.0308303
cg16764945	0.0295984
cg06320972	0.047835
cg10550291	0.0379529
cg09572982	0.0350253
cg01917329	0.0494785
cg08425416	0.0404552
cg08429721	0.0336577
cg06094142	0.0425271
cg06208890	0.020028
cg03919425	0.0420481
cg13991953	0.0374605
cg06897478	0.0493533
cg15653910	0.0254219
cg26930816	0.0313273
cg17427639	0.0313912
cg00447682	0.0447047
cg15015194	0.0155894
cg12497298	0.0174683
cg05766761	0.0191519
cg25729922	0.0362824
cg06965071	0.0432667
cg24190091	0.0386829
cg09937437	0.0203972
cg24604310	0.0418597
cg04309384	0.0400962
cg03754311	0.0216411
cg04850423	0.0435683
cg00784581	0.0495826
cg20619374	0.0304148
cg17900103	0.0467789
cg23993660	0.025711
cg27395190	0.019216
cg25108841	0.039195
cg14151682	0.0293663
cg05446994	0.0256354
cg06612452	0.0270201
cg08390854	0.0479788
cg10827226	0.0448865
cg14501589	0.0413484
cg24066712	0.042694
cg10345000	0.0412455
cg01961278	0.0409168
cg10583638	0.0337154
cg02151528	0.0138551
cg26303861	0.0298289
cg16383081	0.0221167
cg26063862	0.0160515
cg27312359	0.0343387
cg03888765	0.025843
cg07105891	0.039405
cg15613048	0.0255437
cg01694590	0.0330774
cg23841903	0.0470714
cg04902671	0.0410475
cg03472655	0.0260446
cg05704196	0.0243875
cg22599563	0.0195597
cg16172837	0.0283259
cg15825104	0.0359933
cg08910320	0.0498099
cg13591138	0.0202986
cg14666476	0.0409821
cg21695487	0.0372943
cg20613337	0.0381309
cg21326881	0.025214
cg19572265	0.0464806
cg09662922	0.0313686
cg13331478	0.0425829
cg09135206	0.0181367
cg23992472	0.0234992
cg07384903	0.0410703
cg02953624	0.0444623
cg05037270	0.042762
cg06598258	0.0476133
cg23470779	0.0338255
cg06878749	0.0403241
cg03056614	0.0384805
cg15598754	0.0407066
cg07133269	0.0324473
cg19953129	0.0313375
cg00054372	0.0351892
cg06405255	0.031072
cg03123991	0.039018
cg16910448	0.0472032
cg07996532	0.0486384
cg17445490	0.0389444
cg23288818	0.0315017
cg25824198	0.0431871
cg10761088	0.0157667
cg21820517	0.0275474
cg00982271	0.0145684
cg19519073	0.0299584
cg09150029	0.0316932
cg19286602	0.0426454
cg05388124	0.040564
cg26885858	0.0221967
cg25601136	0.0336023
cg09801687	0.0357308
cg13554489	0.0299654
cg07162257	0.0410481
[truncated: 118,550 more rows]
