# Supplementary material for: Reliability of a novel approach for reference-based cell type estimation in human placental DNA methylation studies
Source: Cell Mol Life Sci. 2022 Feb 3;79(2):115. doi: 10.1007/s00018-021-04091-3 (PMC8813756; doi:10.1007/s00018-021-04091-3)
Supplement: Supplementary file 6 — CpGs with a minimum of 30% explained variance (R2Adjusted) in DNAm predicted by cell type proportions from reference-based cell type estimation and reference-free cell type estimation with their corresponding genes (XLSX 613 KB) [file 18_2021_4091_MOESM6_ESM.xlsx]

## Sheet: refbased predicted
Supplementary Table S2. CpGs with a minimum of 30% explained variance (adjusted R2) in DNAm predicted by cell type proportions from reference-based cell type estimation and reference-free cell type estimation with their corresponding genes.
CpG	GeneSymbol
cg19607165	TFAP2A
cg15998406	EFNA2
cg00376553	TSC22D4
cg08193650	ZFP36L2
cg22239258	ITGB1
cg25464140	PLEKHO1
cg04701628	SLC5A2
cg08894131	GJA5
cg25293896	EXOC3L2
cg13558754	HSPB6
cg14485633	VAV2
cg07753073	RIMKLB
cg01052614	ADGRB1
cg19946085	CYP19A1
cg13912307	SLC39A13
cg08796252	CYBRD1
cg16441919	ABR
cg18224653	GNAS
cg18692955	CHDH
cg27123613	FYCO1
cg22950223	MICALL2
cg21587837	NFKBIL1
cg23740135	MDFI
cg23941787	MAP4K1
cg01773858	ARHGEF17
cg15085899	NCOR2
cg23041109	POMP
cg11412466	IRX2
cg17794524	CHSY1
cg18705773	TLX3
cg08703857	IQCE
cg25947945	LAD1
cg00211208	RNF166
cg26718878	DLX5
cg18550476	MXRA8
cg04968127	MRVI1
cg17386911	FGFR4
cg25566507	JAK3
cg26736200	WWP2
cg22261669	FARP1
cg22944823	BAHCC1
cg03338933	PSTPIP1
cg02119577	ETS2
cg05453337	ITPRIP
cg21189224	UNQ6494
cg19093370	PLD6
cg21603679	CPXM1
cg06720949	NECTIN2
cg01234678	LINC00619
cg01687558	FSCN1
cg05652090	KSR2
cg07223952	ENPP2
cg00300879	CNKSR1
cg05489661	CBFA2T3
cg20402747	TBC1D16
cg01889070	UBE2I
cg05507697	ANKRD11
cg18628255	AEBP1
cg25679864	ADGRA1
cg04436994	HLX
cg23800435	C1orf210
cg08337959	TNNT3
cg12834774	SLC12A7
cg00490648	HSBP1
cg22162544	CFAP45
cg07142010	ALPL
cg10532384	ZBTB38
cg21051964	B4GALNT1
cg02299497	RAD51B
cg00141447	ATP11A
cg26950885	TTYH3
cg22609277	DENND2D
cg08830300	MALAT1
cg23754390	CD151
cg22608265	PRDM16
cg04086531	ZNF423
cg06242243	NCOR2
cg07201754	NDUFS5
cg12510512	ELFN1
cg11815057	NPR1
cg25643154	SYTL3
cg25926515	TET1
cg01682917	RASA3
cg13280041	NHSL1
cg17650028	SLC6A19
cg14711997	KCNH2
cg14171514	AHNAK
cg07803375	DNAAF5
cg00881448	JCAD
cg11467272	TP53BP2
cg15825155	TBCD
cg14949292	GAA
cg24025550	MINDY2
cg01979489	PDIA2
cg18542688	GPC1
cg21468244	CDH1
cg04804808	MGLL
cg06924878	COL11A2
cg08118034	GAS2L1
cg09610826	MOV10L1
cg10177032	ADCY9
cg11411884	FGFRL1
cg14641596	XXYLT1
cg10256210	FAM30A
cg11870100	ELF5
cg21498785	SLC49A3
cg07824081	BOLA2
cg02958004	CTAGE1
cg27014380	TOPBP1
cg13594138	ANPEP
cg09817162	PRSS16
cg27000496	SLC45A4
cg01617990	CACNA1H
cg15447913	EPHB2
cg25407979	PLEKHA6
cg16186036	PLXNA2
cg04484334	BFSP2
cg07135629	AQP1
cg26956157	CBFA2T3
cg09160231	ELFN1
cg05977934	LINC00327
cg23014605	STAT5A
cg15990629	BCAT1
cg04588969	TGM2
cg09069072	TMEM51
cg07213830	MIR200B
cg17708806	SOHLH1
cg07144318	HS6ST1
cg11554543	GATAD2A
cg09335713	NFAM1
cg15977685	DACT2
cg13682333	SHB
cg26079857	BAHCC1
cg26355072	SPRY4
cg17928286	MIR135B
cg18599843	HHEX
cg04015962	C1orf127
cg08080060	EGLN2
cg01463146	FGF11
cg23299476	TFDP1
cg22507023	CUEDC1
cg21684809	GNA12
cg03343063	PLEKHM2
cg25241038	PROM2
cg07687354	CACNA1H
cg20216928	CFAP46
cg12659626	MIR4686
cg07351192	ARL8B
cg21221545	ASAP2
cg12471171	WNT11
cg20136100	FERMT3
cg09668627	VWA1
cg09825309	NCOR2
cg14827929	TLR3
cg04036011	ERMAP
cg16861241	RNF157-AS1
cg07840446	PALLD
cg22262702	TAF4
cg11914650	BRSK2
cg26995244	PRR5
cg02059952	MYH10
cg15283950	MRVI1
cg15723222	BCAS3
cg11135612	LINC00638
cg11183935	TBCD
cg27000161	JPH3
cg07535740	CAPS
cg08731068	TBC1D16
cg00463982	IFT140
cg23746574	SH3BP2
cg14673618	SIX3
cg12150039	GRAMD1A
cg07918620	MAG
cg07233230	WDR64
cg01854211	PLEKHA5
cg06902609	ADAP1
cg21567548	ELMO3
cg25006511	PREP
cg22941668	CARMN
cg00484466	ABLIM2
cg26819753	RGL2
cg00111823	SLC16A8
cg19268976	LTBP4
cg10426084	WDR81
cg04928049	CAPZB
cg13139630	PICSAR
cg14104789	ADCY7
cg25526061	ADAM8
cg17345870	SNX5
cg20994660	TBR1
cg13876135	NEK2
cg04309194	SLC6A19
cg04210566	ABHD14B
cg21252105	MIR4674
cg13393476	ZFP36
cg25337514	ASAP2
cg04014328	HOXB4
cg12620035	CLDN4
cg16493813	MTUS1
cg03509329	DHRS4L1
cg08222618	TMEM175
cg16856260	ZDHHC7
cg04784842	FGFR3
cg24580287	SBF2-AS1
cg00776208	BAHCC1
cg06885583	MRVI1
cg23897871	CD53
cg25333181	PLXND1
cg21124940	MAP2K2
cg02351655	CORO7
cg19464804	NR2F2
cg25582488	RAD51B
cg02879554	PKD1
cg20327845	PFKP
cg01042641	IFT140
cg26117265	ARHGAP22
cg06802565	WLS
cg23719713	GCNT2
cg12431087	FOXP1
cg27594157	CBARP
cg20318143	BST2
cg11468148	DIP2C
cg27357918	PDE6B
cg00863893	TIMP2
cg14592066	EMILIN2
cg22452837	ZBED9
cg04562683	TP73
cg25715779	PALLD
cg06832898	CBFA2T3
cg19984170	TENM2
cg08700707	MSLN
cg00364287	P2RX7
cg22507772	LY86
cg18596947	FAM181A
cg15902390	MEIS2
cg04896115	C7orf65
cg09313931	ZC3H12D
cg27428208	PKDCC
cg12134682	MAFK
cg17589883	MUC5B
cg18273417	S100A4
cg15038286	GATA2
cg23068939	C1orf162
cg22591964	TLL2
cg10985281	LINC01968
cg11753771	PTPN14
cg26003140	CCDC42
cg26587870	LOC100131289
cg09698395	MRAS
cg09210278	EIF4G1
cg04678315	SCARB1
cg03216302	LINC00313
cg20221707	TMEM92
cg27549480	MED27
cg07887608	SSH1
cg11376341	SKIDA1
cg23807924	SCCPDH
cg26326527	PBX1
cg19478111	PLEKHB1
cg08072507	LRGUK
cg09115713	PIEZO1
cg02491905	PDIA6
cg14512563	NR2F2
cg19654061	ALPP
cg05647756	UNK
cg20980299	TSNARE1
cg27450668	MEGF6
cg24406898	COL1A2
cg16175245	MALAT1
cg07665510	CUEDC1
cg00970622	MXRA8
cg24913168	SERP2
cg24373369	MTFMT
cg21007509	RAD51B
cg01434649	WRAP73
cg22300839	COL16A1
cg11029475	H1F0
cg10256242	RADIL
cg13149245	PIF1
cg16050897	SDK2
cg05926918	ATP2C2
cg25650964	KL
cg18181229	PBX1
cg23989336	LINC00482
cg09965384	SP6
cg19308375	MIR5703
cg00238848	ARAP1
cg10429573	LOC150935
cg04599341	NOXO1
cg15942792	INSIG1
cg25229467	SIRT3
cg08852894	CBX4
cg24174145	KRT80
cg17161650	PAXX
cg11875044	GATA3
cg26605683	STC2
cg25283432	SCARB1
cg01579784	TSPAN18
cg20511548	OSBPL5
cg21258760	LAT2
cg22857356	KANK3
cg10523140	TBC1D8
cg14184780	BICD2
cg25772221	LINC01342
cg20985450	ZIC5
cg14001914	SEL1L3
cg03452174	RAB34
cg20992002	PKP3
cg04719926	ROR2
cg01925891	SLC22A11
cg22553273	IRS1
cg19367918	AP3D1
cg19776793	SLC38A10
cg24357463	TBX2
cg01974478	FOXK1
cg16283208	OSBP
cg27417294	PLAC9
cg01614102	TBX3
cg08166863	GNAS
cg10259701	KLF13
cg07136108	MYRF
cg09321019	TLL2
cg20818528	SMTNL2
cg24352349	KIAA0930
cg26097391	SPTBN1
cg19827875	NAV1
cg01990910	SNX29
cg07493520	NCOA1
cg27039898	P4HB
cg05452319	DAO
cg19440264	CHRNB1
cg17640485	TNK2
cg08384155	SYNPO2
cg10714960	ATG9B
cg17101879	MOV10L1
cg07614018	CRTC1
cg25102206	JDP2
cg25711997	ITPRIP
cg25541528	INTS1
cg24278619	VAC14
cg14875327	DLG1-AS1
cg03626186	ANKRD16
cg15793573	SCARA5
cg17666539	EVI5L
cg09374838	ATP6V0E2
cg05898618	KCNQ1
cg22635491	TBX3
cg16872841	COL4A2
cg24984195	UBE2I
cg17954724	DCLK2
cg13323489	LINC02026
cg02193187	IFT140
cg08673857	SOX7
cg11170318	AATBC
cg21542881	IFNL2
cg04711454	GSN
cg13967521	STK3
cg17361896	HSPA12B
cg18119644	BRSK2
cg02053964	NCOR2
cg26612821	RCSD1
cg26553501	FAAP20
cg02933228	CDC42BPG
cg21830020	CCL25
cg11173579	HUNK
cg00291661	ZNF688
cg26616640	SLC26A10
cg23939001	TMEM175
cg23237611	MSH4
cg00385863	EDN2
cg24660635	HERC2
cg13531596	ZFP36
cg27262054	ZFHX3
cg20617917	TNK1
cg07004744	ERICH1
cg01842807	CYP2W1
cg16254267	LINC01342
cg14481208	RTKN
cg19423978	PIP5K1C
cg05277122	CDC42BPB
cg08696931	CDK2AP1
cg00366413	MIR200C
cg07095530	PLOD3
cg26680502	PPP1R16B
cg03302259	ACP5
cg22481632	CD93
cg06511312	MEGF6
cg24331853	DENND1C
cg21330896	ZNF395
cg00514609	HSPB2
cg23990814	MICALL2
cg06426689	CABIN1
cg07145664	LINC01600
cg14556256	LINC00856
cg23216654	SAMD14
cg18046658	SLC5A10
cg18648169	NCOR2
cg25628461	SLC49A3
cg01602730	NPR1
cg16440058	ASIP
cg08495825	PEAR1
cg04998634	KLF16
cg15193133	AKAP10
cg24288581	DSCAML1
cg26384036	COL4A2
cg23857700	ABLIM2
cg24904278	LRPAP1
cg15124926	WTAPP1
cg05447023	PAK6
cg20677488	PKP3
cg08564172	ENC1
cg08302650	LRRC14
cg15628518	PLEC
cg00301396	ZNF764
cg14023239	KLHL6
cg21852117	RNU6-16P
cg18899220	ZMYM5
cg20216069	PRSS23
cg26472183	TRIB1
cg18500300	NACAD
cg04308185	ORMDL3
cg03419646	ABI3
cg16191088	ADAMTS10
cg25663764	ARVCF
cg27179101	NCOR2
cg10427540	ADAT3
cg05827233	MIR187
cg22522688	SSH1
cg23545105	OCIAD2
cg05334611	AKT2
cg20151221	IFITM3
cg06415550	PTDSS2
cg25404375	IGF1R
cg20910408	ZMIZ2
cg08096854	EPN3
cg08994060	PFKFB3
cg10752190	USP43
cg17913946	LOC283335
cg20682675	DAB2IP
cg01062116	PRDM16
cg22274829	RASGEF1B
cg18833788	LMTK3
cg21052766	NAV2
cg22863889	RXFP4
cg18313762	MFAP2
cg24948743	MCPH1
cg26385126	NCOR2
cg09837037	SLC6A19
cg21005853	MESP2
cg22989942	GNAS
cg03499943	LHPP
cg12975324	VARS
cg19107578	SLC9A3
cg21577472	LFNG
cg04173586	DOT1L
cg22887880	SUSD2
cg02345060	PFKP
cg16659284	SNX29
cg10142520	EHBP1L1
cg06518763	TMEM88
cg05000177	PLEKHO2
cg13248574	IRF2BPL
cg20300175	ANKRD13B
cg22053861	LTBP3
cg12217804	TJP2
cg09450024	EXOC3L2
cg10975001	TRIM62
cg12702981	NR1I2
cg19451167	DLX5
cg21950720	EXTL1
cg15117372	SLC26A8
cg19839825	PNPLA6
cg22755142	MYCN
cg01953658	NR2F2
cg02133809	ZFAND2A
cg03507593	NCOR2
cg08784702	C7orf50
cg01561259	RPTOR
cg08128768	DAB2IP
cg07716847	ELMO3
cg04126905	LINC00837
cg22488568	SLC9A1
cg00905584	C14orf180
cg04972436	BIRC5
cg04651583	LINC01016
cg18633230	PRKAG2
cg24441324	ADAMTSL4
cg00158683	COL7A1
cg03648063	P2RY6
cg08880849	HSPB9
cg09937849	RGS11
cg16655240	ASIP
cg00610577	ETV6
cg24086266	SHC2
cg02274361	STK32C
cg00335252	RBMS1
cg13332571	ADM2
cg17382310	SLC13A4
cg01747591	DPEP1
cg16422365	TMEM121
cg21890551	FLJ22447
cg26929700	ZNF423
cg26097051	CIT
cg03783110	PITPNA
cg05854694	SIX1
cg16028136	RAD51B
cg17697043	ZNF217
cg09642408	ASB7
cg13341668	HYAL2
cg27565899	AMPD2
cg07939214	SH2B3
cg16260241	ARID5A
cg22454516	APP
cg03103886	TMEM250
cg16941122	UBAC2
cg13895343	SARM1
cg15442737	TRAPPC9
cg02061173	LHFPL2
cg12332674	NUDT3
cg01987333	NEU4
cg20336809	ATP4B
cg00348467	ACBD4
cg04036049	MBD6
cg27192620	COL16A1
cg17384647	MMRN2
cg21123519	RAD51B
cg20494374	ZNF184
cg16847396	RP1L1
cg00813162	ACTN1
cg09034874	SLA2
cg00853687	OLFML2B
cg05171197	HDAC4
cg01030534	TCAF1
cg04800503	HOXB3
cg07608094	EGFL8
cg03310874	RADIL
cg00905524	HOXA10-HOXA9
cg21495622	SLC2A11
cg12072587	PRDX6
cg01520586	GNAI2
cg05142942	PSTPIP1
cg16863795	SLC38A10
cg20294304	HMGA1
cg11639815	ZNF703
cg14166284	HLX
cg16848712	SLC38A2
cg13181974	MEIS2
cg06179222	MEGF6
cg07329259	C1orf162
cg04938317	TNXB
cg17966560	RHBG
cg02878439	ZCCHC14
cg01233487	ATP4B
cg01997006	BCAS4
cg22932313	ELF5
cg08145067	PIP5K1C
cg19450046	AIRE
cg00243187	KCNJ1
cg11909137	SMAD7
cg08419350	APCDD1
cg25168494	OTX1
cg24572137	PLXND1
cg04153784	SND1
cg23934955	PLEC
cg07651720	ENPP2
cg27532732	TULP1
cg06815976	NOTCH4
cg04865998	PLEKHN1
cg22178798	NR2F2
cg02058628	SKI
cg14500250	LINC00523
cg06969979	WRAP73
cg02185464	CRISPLD2
cg20375836	STK24
cg14055655	PRR12
cg22904711	KCNN4
cg04452454	LINC02111
cg16701914	PRSS22
cg05270106	EEFSEC
cg00169776	ACTRT2
cg02607059	LRRK1
cg13706315	MED27
cg23314364	DUSP4
cg22237300	MCM3
cg13416893	TBCD
cg05560575	LINC00173
cg08294662	MEG3
cg00538604	ANO8
cg16847637	CPA1
cg00464757	RGS12
cg06521472	CBFA2T3
cg27076536	VAC14
cg12096447	BRF1
cg02959939	PCNT
cg01154447	KIRREL1
cg14443301	FTMT
cg09262230	TMEM181
cg21109038	ZNF710
cg19084628	PFKFB3
cg06471596	CUX1
cg00032912	NR2F2
cg17410412	PLEKHA5
cg06301449	IGDCC4
cg24537772	PARVA
cg17497608	FZD1
cg15341833	UXS1
cg03841065	SLA2
cg16587838	CLIC1
cg22001208	KLHL26
cg21729992	TFAP2C
cg26537478	MEIS1
cg12958020	PDGFRB
cg27098470	NFAM1
cg01957900	ATP4B
cg08917058	TPM4
cg07744270	LOC100996455
cg23671901	MDFI
cg16351869	ASAP3
cg14240536	CATSPER1
cg01392627	ZNF710
cg16711332	PLEKHG5
cg00355019	TRIM29
cg22158992	NKD2
cg11270656	GPIHBP1
cg18032502	TNNT3
cg21723689	GALNT9
cg11302515	AGO2
cg07139495	SCCPDH
cg08959039	COL4A2
cg22221074	CRACR2A
cg11251925	NOTCH4
cg18077580	DLX5
cg03525385	KCND3
cg20943039	ANKDD1A
cg02156899	NOXO1
cg25028189	RAP1GAP2
cg26379258	TRAF3IP2-AS1
cg08278108	DLX4
cg06973615	CIR1
cg19107904	LRP1
cg04495354	PLLP
cg07805777	SOX6
cg02762634	NLK
cg27272853	LMF1
cg13686537	SARDH
cg18638769	PACS2
cg21301218	C10orf142
cg19893585	PLEC
cg15122358	LINC01168
cg19709585	LAMB3
cg02143404	GSE1
cg02928664	CDC42EP5
cg18062721	VGLL4
cg14775296	MEIS1
cg23058998	SYNPO
cg14393817	SOHLH1
cg26348719	MSLN
cg14021375	F2RL3
cg14498004	LRRC32
cg07433663	MEIS2
cg17245135	MEF2C
cg19183743	HOXA-AS3
cg20674490	RUNX3
cg08573435	MICALL2
cg14496909	CHSY1
cg06670599	GPANK1
cg21158737	NSMF
cg27252970	SPEG
cg14532497	HAND2
cg19052272	ALLC
cg14051336	PDGFRB
cg14952312	KIF19
cg12684052	AKAP10
cg10672726	AP2S1
cg15735954	LENG8
cg09575189	SYT8
cg15632227	RBFOX3
cg06332842	AATK
cg24576260	SCNN1D
cg07016184	NR2F2
cg02543993	RNF216
cg04347477	NCOR2
cg00362657	LINC00319
cg08330247	PFKFB3
cg20714110	SOX14
cg17849569	ZSCAN12P1
cg07839313	BST2
cg01267899	LCMT1
cg16659510	BANP
cg26405376	RNF44
cg07516702	PTPRS
cg26998850	ADCY7
cg06158111	LMF1
cg06755452	LOC100506688
cg01590948	SYNPO
cg00296182	GATA3-AS1
cg24654177	LIPC
cg09881545	ARL8B
cg10008445	STN1
cg13829680	VAV2
cg19430423	CYP2S1
cg14038058	TRIM61
cg16048522	STARD13
cg04218880	MYCL
cg06866616	PANK4
cg06473109	CLDN6
cg13847987	ABL1
cg22444338	C7orf50
cg05099145	MAPK8IP3
cg05408831	MAML1
cg11164649	ABI3
cg07584855	HLX
cg02560081	SUN1
cg27317813	CCND2
cg05161004	ESRRB
cg05882680	DLX4
cg13588403	DPF3
cg26212328	SLC38A2
cg05194102	SLC9A3R2
cg14724739	GIT2
cg13951697	KLF6
cg10511890	SLC39A13
cg05706898	TTLL10
cg27365627	CRABP1
cg04213384	FARP1
cg13842639	FAM95C
cg26927634	CBFA2T3
cg11358405	BLM
cg24940694	AGAP1
cg05353290	SLC38A10
cg00364016	TFAP2A
cg00643311	IRX4
cg11639950	NCOR2
cg00054210	CYP7B1
cg06345789	MAP3K14-AS1
cg07753939	ABCA3
cg11609556	BAIAP2-DT
cg03719978	KDM6B
cg17642369	LINC00525
cg21870645	MEGF6
cg22382854	DYNLL2
cg19185339	SERP2
cg14938419	TBXA2R
cg19746719	SPO11
cg08999742	PABPN1L
cg15401418	SEPT9
cg15700022	GPC1
cg04791242	HDAC4
cg09174162	MAD1L1
cg25350011	MCPH1
cg22349332	MORN1
cg02202742	DNASE1
cg10965178	TIE1
cg24749559	SPRY4
cg08825225	FLI1
cg15270970	INMT
cg14255238	ARID5A
cg22450596	PDE9A
cg26803969	BABAM2
cg03186620	CILP2
cg10154010	ABCA3
cg04727521	C1QTNF8
cg00670539	CETN1
cg06601581	MIR5093
cg15358372	HK1
cg17502394	TTBK1
cg06515543	NRTN
cg17051905	CLN8
cg15652666	DOK7
cg17540545	FXYD1
cg22637538	FGF11
cg07757611	NT5DC2
cg03450557	FLJ33534
cg04086189	SLF2
cg00175573	RALGAPA2
cg22489321	ZIC2
cg16510099	MACROD1
cg12832057	POR
cg20761187	LOC100128239
cg24049348	PDGFRL
cg23323158	FSTL4
cg26929925	SLC23A1
cg03969696	CA14
cg06588605	TGIF2
cg20445034	KCNH4
cg04164838	GIPC1
cg02184673	CLMP
cg14976391	MCAM
cg11235921	PERM1
cg02861260	MCF2L-AS1
cg25054754	PALLD
cg15098809	PSCA
cg07357827	TIMP4
cg24709951	KCTD2
cg10105512	LIMK2
cg23879937	TACC3
cg20293609	CYR61
cg10592478	RARG
cg10113101	SCRN1
cg03602288	HOXB3
cg12247101	PPP1R18
cg03188064	MORN3
cg08888410	ZSCAN10
cg27090029	ARAP1
cg11245990	CPT1A
cg14158583	NECTIN4
cg18533966	IFFO2
cg04715503	CLDN9
cg12690127	PTPN6
cg09841842	FRMD6
cg22367191	LINC00518
cg13096007	SOD3
cg25370728	PDE9A
cg06775073	RAI1
cg07863022	SEPT9
cg10832093	STX2
cg16172099	KLF10
cg02770751	PTBP1
cg05343811	NEK9
cg08012275	BRSK2
cg00765737	COL4A2
cg01132893	MIR196A1
cg07739478	MPIG6B
cg16201883	FSCN2
cg22620797	EOGT
cg01054110	NCOR2
cg25573114	RTKN
cg04930921	HGFAC
cg27565938	SLC2A3
cg10505610	SH3PXD2B
cg03448915	TK2
cg01263631	ZNF469
cg09511896	WNT3A
cg20060685	NUAK1
cg04815713	COL4A2
cg24433043	MUC5B
cg12229151	CAVIN3
cg13568106	FOXN1
cg06930722	CHST11
cg05001531	RBPMS
cg17432620	TFAP2B
cg19821361	TSPEAR
cg12415479	PLXND1
cg19122260	RPTOR
cg04003871	GPC1
cg00290994	EDN2
cg08319103	RBFOX3
cg25017777	H6PD
cg04255230	LBX2
cg18122767	DLK1
cg16718263	NR2F2-AS1
cg03831847	PIEZO1
cg11694519	HSPB2
cg15646919	KCNG2
cg21787965	INHBA
cg13079123	SMAD3
cg23157465	GPR158
cg08204714	JPH3
cg04029159	SIGIRR
cg08863830	SKI
cg09319815	PDCD1
cg11145772	IQSEC1
cg11435225	SFI1
cg03739177	ABHD15
cg12213680	RIPOR2
cg06154903	EHD1
cg05942551	BIN1
cg05364651	CACNA1H
cg09785555	PEAR1
cg13522114	MLLT1
cg17004353	CARS
cg27447006	ASAP3
cg24530527	C7orf50
cg01841651	CDHR3
cg24923516	CYP27C1
cg17392573	POM121L2
cg00734931	LOC100506207
cg20667480	TBC1D16
cg01996116	ACKR2
cg11956819	PLEC
cg01738022	ADCY9
cg11493223	TMC8
cg08326019	PLPPR2
cg08447739	HTRA1
cg11657043	BIN1
cg09684112	FRMD4A
cg09296001	SND1
cg00081019	SDCCAG8
cg06469883	PTGDS
cg04742135	FGFR3
cg17239876	PALD1
cg01099231	GATA3-AS1
cg03442712	AKAP13
cg04048665	PSMG4
cg18753341	DNAJB6
cg23005885	ZNF710
cg08472222	EGFL8
cg06368590	TRPS1
cg27447219	STK24
cg18911817	NKD2
cg08523694	ACTBL2
cg16780562	DIO3
cg01320579	SEPT9
cg04978471	TJAP1
cg10627737	COL4A2
cg13937905	RARG
cg15975171	SLC6A18
cg03107235	ATP8A2
cg02659532	MRPL23-AS1
cg13419867	MED15
cg22858277	HOXA10-AS
cg09361368	SH3BP1
cg16214492	TMC8
cg06321045	PSORS1C1
cg17784811	C6orf15
cg19457477	MAP4K1
cg08550353	SGK1
cg24113818	RASA3
cg14326991	ADGRF5
cg24240654	BIN2
cg18737081	ZMIZ1
cg18082591	LINC01625
cg08606951	MYO1D
cg27146990	CA5A
cg03231447	ASCL2
cg05441937	LOC154449
cg15818925	LMO4
cg27542038	FRMD4A
cg22616881	DLX6-AS1
cg27438889	TACC2
cg13800209	MEIS2
cg14164262	LCN15
cg01660934	ESRP2
cg27258050	CFAP46
cg22335223	FXYD6-FXYD2
cg16071219	RB1
cg02272968	TNXB
cg20275928	LINC00482
cg21396983	TPSG1
cg04526584	CCDC186
cg26085805	PHYHD1
cg19163067	PSMB2
cg21527621	ACOT11
cg06405186	SYT7
cg01699740	GRAMD1B
cg04780434	INPP5A
cg21331791	MCF2L
cg19911058	SPO11
cg24878868	TP73
cg02300825	REEP6
cg03719155	ACP5
cg03707918	TPSD1
cg01357135	PPM1L
cg13307058	SGK1
cg27528222	FAAP20
cg01110222	HPN
cg27406983	CYFIP1
cg04035788	PEMT
cg00648184	MARCH10
cg11671363	CARMN
cg09302355	FERMT3
cg05547778	PLCB2
cg17760049	FOXK1
cg11386098	SYT7
cg00290758	GRK5
cg19861741	TLX3
cg11652982	DIP2C
cg13239713	RAB4A
cg12467852	DKFZp451B082
cg05529278	ADAMTS5
cg20304990	CHSY1
cg13747275	BTBD2
cg17929770	RSPH6A
cg11828163	FBXL18
cg10657965	CUX1
cg23198707	SLC9C1
cg14397171	CHSY1
cg22476027	NR2E1
cg07167946	IRX4
cg11018271	GNA12
cg07187855	DDR1
cg06842954	PITX2
cg19236794	C1QTNF12
cg16411445	LINC00114
cg14431602	HSPB6
cg01904812	RCC2
cg03060214	ACSF3
cg09362796	HTT
cg24457649	CDH23
cg26934881	TIAM2
cg21881184	BTBD2
cg04735123	MYL2
cg20329848	ZFAND2A
cg13919358	TPD52L1
cg00956199	GATA3-AS1
cg18246640	SMNDC1
cg05589489	DUSP6
cg26224173	SLC46A3
cg24112000	LAMA5
cg11944462	SLF2
cg20353227	SMAD3
cg20005742	MIR4309
cg00624799	ZNF710
cg02099572	COL4A1
cg14503395	CRB2
cg03236137	SEPT9
cg21838625	ATP2B2
cg14741474	SELPLG
cg17257636	BAHCC1
cg13459104	LOC158435
cg11619922	GRK5
cg16746901	TRPM5
cg16091292	LMNTD2
cg15451548	FAAP20
cg01010211	CECR2
cg08330950	NCOR2
cg13120534	NEMF
cg08976554	NCOR2
cg09463917	SCARF2
cg05982473	OSBPL5
cg06829681	TEAD1
cg19916740	ATXN10
cg13449535	MIR200B
cg04956511	PTPN6
cg27143703	TBC1D16
cg19025811	MIR4686
cg01222190	MCF2L
cg27278787	DLGAP1
cg24880818	MIR190B
cg15838301	SORCS2
cg19682134	LRRC14
cg16944941	SHANK2
cg01639524	CAHM
cg12798338	TMC8
cg19287103	PTPN6
cg19927816	SYMPK
cg23829948	RGS12
cg26426745	C2CD4D
cg01773689	PRDM16
cg05767411	TRIM61
cg15641364	TAGLN2
cg06061257	SDK2
cg23085167	PRDM16
cg13394216	GMDS
cg23206888	RTP5
cg15558762	SLC8A1
cg23806894	PITX2
cg19946376	EIF4G1
cg08690859	SATB2
cg26207909	CKB
cg26085607	NKX6-2
cg12752420	C1orf210
cg11115622	PLEKHG3
cg09294156	LINC01623
cg16080125	GNA12
cg27371140	GSN
cg17479280	MEF2D
cg02328793	ACOT7
cg15429214	ARFGAP3
cg03957109	ANXA2
cg23902113	C10orf142
cg16318226	MCF2L
cg06611426	GRASP
cg03555299	INO80D
cg00083790	GALNT9
cg24152353	KCNAB2
cg03365751	NFAM1
cg05581264	ADAP1
cg04771838	COL4A2
cg03574306	MIR5093
cg19628469	ELANE
cg20365506	MYH9
cg07168142	HSPB9
cg15838209	ZNF217
cg01552919	GAK
cg14046640	ENTPD8
cg07848567	C2orf91
cg07003587	SLC38A10
cg16580616	TOMM20
cg24468070	CDC42EP5
cg23057009	ADGRA1
cg07974025	PRDM16
cg05551825	RNF216
cg06126864	COL4A1
cg13457427	ADGRA1
cg18499201	RBFOX3
cg13752460	LCN10
cg13940534	DIAPH1
cg10468484	GNAS
cg27082921	ATP8B3
cg22551145	LRRK1
cg10767420	MYT1L
cg25501902	EMILIN2
cg17619803	NUMBL
cg18505593	CCDC85C
cg01633902	VANGL1
cg08288016	FAT1
cg11218561	MUC6
cg16649474	RFX1
cg01725848	ZNF503-AS1
cg23914904	TBX3
cg24051554	C2CD4D
cg26090107	SLC15A3
cg02221679	FSCN3
cg20906291	TFAP2A
cg02098786	ADCY4
cg02505676	ACSF3
cg12790874	CLYBL
cg07076915	PKD1
cg16201762	JUP
cg17053854	SEPT9
cg02261541	ADCY9
cg00810292	TBC1D4
cg04656042	IFNL2
cg03408619	RBPMS
cg24408469	CELSR1
cg27423692	ADGRA1
cg04560810	TMEM173
cg09575322	LOC155060
cg00767000	ZCCHC14
cg03661817	KIFC3
cg17016242	LZTS1
cg25640519	GRK7
cg19081101	CHI3L1
cg11933900	ENPP2
cg14003022	GRK4
cg18964590	SLC43A2
cg20285974	HRAS
cg01984743	STC2
cg09671989	ZNF469
cg16641055	PIEZO1
cg16208084	HSPB9
cg07811933	UNCX
cg21189611	C9orf3
cg17474422	PSMB2
cg11967457	LEFTY2
cg03862414	PLEKHH3
cg26423139	SLC43A2
cg01982002	SLC2A11
cg17416644	BRSK2
cg16657886	SYT8
cg15959262	NACA4P
cg06771256	CBFA2T3
cg23184252	NCOR2
cg18335326	PPP1R18
cg07598385	ZFPM1
cg24672173	ZNF621
cg26166817	LINC01091
cg13023646	TRIM61
cg24075419	RALGPS1
cg12460175	MICAL3
cg02415779	LINC01634
cg13716208	CSNK1E
cg26630171	NFIC
cg05330472	PC
cg07264666	NFAM1
cg03662997	SOX6
cg01055696	QKI
cg03982609	SCUBE1
cg03982831	RGS8
cg09682551	PPP2R1B
cg17355719	GRB7
cg25923056	EGLN2
cg11855325	SCRN1
cg13996522	TRAF3
cg12177944	PLXND1
cg10868156	RAI1
cg12962265	RNF19A
cg19242568	KRBA1
cg12845021	ATXN7L1
cg18593111	TTYH1
cg20805367	RNASEK-C17orf49
cg01973676	CUX1
cg06966660	TACC2
cg04996195	ABCB4
cg05434641	GNAO1
cg11777917	FGFR3
cg23657388	COL26A1
cg26840462	PKNOX2
cg11739633	MEF2D
cg17907059	YWHAE
cg18274619	MGLL
cg02397064	SEPT9
cg19858576	LRRC14B
cg03826642	TFAP2A
cg11012543	ALAS1
cg22433862	IFI6
cg14759277	CACNA1G
cg15489575	STIM1
cg09209510	EML1
cg14709691	PIK3R3
cg13026072	MAP3K11
cg20619296	C1orf159
cg05396350	LBR
cg09535924	MEIS1
cg23998200	SPO11
cg16452248	PRR35
cg05263113	PHKB
cg17879376	ADGRB2
cg15569162	TRAPPC9
cg07547336	TMEM184A
cg10642599	DDIT4
cg12019614	DOCK6
cg08625990	LOC154449
cg01626681	CCDC151
cg16875629	NFKBID
cg27059598	SKIDA1
cg10230190	MCOLN2
cg03995300	USP6
cg01816814	LMF1
cg18519450	GLI2
cg06077305	PRSS22
cg04808365	LINC00346
cg14264194	RD3
cg18404706	KLHL26
cg09359114	DLX5
cg21163347	SLC6A3
cg16181848	EMILIN2
cg12472603	MXRA7
cg09730801	DLX4
cg12335311	C1RL
cg01462946	ARHGAP27
cg24027068	MUC6
cg02678414	TRAF7
cg27052234	S100A6
cg25775109	NRTN
cg21062780	LINC01622
cg15896696	MAD1L1
cg10298701	CLDN6
cg05949331	ARC
cg11749167	SLC4A2
cg19921377	ZNF358
cg10147075	MOGAT3
cg12297590	ZDHHC14
cg16776981	BAHCC1
cg09776772	MAD1L1
cg07891531	ZNF213
cg24168413	FXYD1
cg15065854	CFD
cg21660623	NDUFV1
cg19239104	KDM4B
cg21486510	RNF144A
cg15164702	ZEB1
cg03169557	SPG7
cg13608545	ARFGAP3
cg20556304	PSMB1
cg13032736
cg16676676	OBSCN
cg21170629	ACSF2
cg02119938	ACSBG1
cg15292765	PARD3
cg15527674	PPP1R32
cg20677570	SOX6
cg16014606	MRVI1
cg02716317	SDK1
cg26076724	JARID2
cg08836353	SLC7A9
cg17826530	LINC01135
cg20148850	TFAP2A
cg17991430	ADPRHL1
cg09516805	RCBTB2
cg20359042	STK24
cg27306787	TXNRD2
cg17933407	DNPEP
cg01969558	MLLT1
cg24113610	TLE3
cg19377230	GPC1
cg15455864	SYMPK
cg19642470	IL1RL2
cg04259752	ENTPD4
cg13431678	SLC34A3
cg05713971	HERPUD1
cg04832291	DAGLA
cg20525229	CUX2
cg08264805	RUSC1-AS1
cg24039816	SHANK1
cg26753037	ACOT11
cg13130022	CDC5L
cg14400541	NRP2
cg23249369	GNAS
cg02147681	RAI1
cg18655522	ACTN1
cg18921306	POR
cg13479204	HOXB3
cg03581459	BRF1
cg07906828	TTC34
cg17124387	CBX4
cg07598052	SLA2
cg00449767	EXOC3L2
cg25167736	OSR2
cg21585100	NEDD4L
cg08412913	MIR5093
cg14801701	LARGE2
cg16537676	DDR1
cg14815086	CALML4
cg03532263	MIR4309
cg07551254	UNQ6494
cg12999453	TBX2
cg09667289	FMN1
cg13435834	C7orf50
cg06641388	DHRS3
cg11875358	PTK2
cg13360526	NVL
cg12500951	C11orf21
cg11285807	GNAS
cg19269926	WDR27
cg18971175	BARX2
cg20102877	KRTCAP3
cg25507299	SPTBN5
cg21588562	FTMT
cg16889557	RACGAP1
cg27594616	IFT140
cg02333588	PRDM16
cg10927166	NPHP4
cg13488570	SKI
cg16606773	RIN2
cg12423553	COL6A2
cg02400092	ZBTB44
cg19687152	TECPR2
cg09556700	SKI
cg18365406	PLPPR2
cg06133910	STARD13
cg01408363	NCOR2
cg13828227	SH2D3C
cg04527220	GPR132
cg24337786	MAP4K1
cg03802696	KCNJ5
cg26534489	GNAS
cg14294859	SLC25A25
cg11408395	LRRK1
cg06419268	MAPKAPK2
cg16865291	MIR4776-1
cg15768443	PPP1R18
cg02577896	BFSP2
cg06752054	MX2
cg07788061	NFIX
cg12705212	NFATC1
cg09298313	LGALS3
cg05425699	TNS3
cg04768602	OSR2
cg07947033	GNAS
cg00150025	PLA2G4F
cg02433266	RTN4R
cg25823085	ABCB4
cg01447828	PRX
cg17036782	NOXO1
cg04588708	MSLN
cg02344527	WTAPP1
cg20685713	LMNA
cg10653926	ARHGAP45
cg13407975	CRLF1
cg12148300	PRKAR1B
cg14996220	ALX1
cg23401796	TRAPPC9
cg02631126	ZSCAN12P1
cg14047548	SURF6
cg03175771	PRR14
cg27377632	FSTL3
cg02102533	CCDC102A
cg15410236	ARID3A
cg26744056	CACNA1H
cg13029013	ZCCHC24
cg03574765	CACNA1H
cg27657983	SNX29
cg14564778	GNAS
cg03983058	ADAMTS18
cg05996160	MYCN
cg00539976	IRX4
cg27316939	FAM234A
cg01571001	GATA2
cg27352056	ERVV-1
cg16124920	PTDSS2
cg17841267	SMNDC1
cg16924010	LINC00887
cg02637537	PDLIM2
cg19687230	GRAMD2A
cg04455286	MMP17
cg01000602	SYNJ2
cg13447295	LINC01622
cg19014335	FMNL3
cg26787220	EXOC3L2
cg00759741	ZFPM1
cg04921315	ADCY9
cg26199445	ADGRA1
cg09418673	LRRC32
cg15618674	GALNT18
cg24375399	PLEKHH3
cg16565913	RBM47
cg08364970	ZNF469
cg07466271	MUC2
cg10709645	SLC12A4
cg08738430	ZFP36L2
cg16414472	LRP5
cg00414512	LSP1
cg04357256	THBS3
cg15025640	TMEM43
cg19843891	SPIDR
cg16497398	ZCCHC14
cg09181711	KLK1
cg23302438	THBS3
cg16903885	LINC01168
cg19372975	HDLBP
cg19755069	CSF1
cg23954465	GATA3-AS1
cg13022977	PLEKHG6
cg09218398	FGFRL1
cg06372887	ZMIZ2
cg00142072	WT1
cg15431659	XXYLT1
cg26647549	POR
cg02837428	EML2
cg14511652	FIBCD1
cg20764212	PPP2R2C
cg26953288	ADGRB1
cg22343728	WNT7B
cg09379609	C19orf67
cg26776957	PLEKHB1
cg22466678	DUSP6
cg08446194	GLIS1
cg12097325	LINC01342
cg14383174	TBC1D16
cg08072992	ASF1B
cg16304412	MCF2L
cg12018718	ID2
cg23668057	SYNGR2
cg02048922	ADGRB1
cg19313311	GTF2I
cg08549241	ANKRD11
cg27427491	GAA
cg22330763	SLC29A1
cg16570157	CRACR2B
cg15153118	PDCD1
cg02912476	PRKCZ
cg24336989	TFAP2A
cg10099601	TRIL
cg07544223	CA5A
cg13152952	ANK1
cg08934126	CTNNBIP1
cg06456717	ANKRD62
cg10723711	CHRNB1
cg02584756	FAM183A
cg03144922	PITX2
cg04008703	EVX1
cg14478217	IFI6
cg14029001	CCND3
cg16389705	CXXC5
cg17227926	CCDC186
cg27404186	RTP5
cg08721338	ELMO3
cg00764612	CIART
cg16318240	CBX4
cg27314002	LTF
cg15966877	UNC13A
cg13505664	GALP
cg26874713	UBE2I
cg14950751	SLC16A11
cg23068797	DNM2
cg25882887	RHOBTB2
cg24113409	SYCP2L
cg24979233	FGFR3
cg27436259	PRSS8
cg05606455	HECW1
cg24286812	CYP2W1
cg03171659	ACSF3
cg01214054	UBE2I
cg24314587	HAPLN1
cg13192013	RAPGEF2
cg13700089	MAGI1
cg21356710	MFSD2B
cg01564640	LTBP4
cg16091952	ZNF354C
cg27309282	FGFRL1
cg06636541	BAHCC1
cg02443148	ELMO1
cg05595588	CFAP20
cg18099408	STAB1
cg10724867	HOXA10
cg18131141	PSMB2
cg20052079	JARID2
cg07935902	SLC2A9
cg21180726	HOXB-AS3
cg14706266	PC
cg02622133	SOX8
cg24158844	LINC01342
cg07581811	VPS8
cg19954537	ARID5A
cg00664609	RAB26
cg07599786	NAV1
cg08590257	FNDC1
cg05779675	NKD1
cg01231183	NOTUM
cg08043200	INF2
cg13929988	KLHL8
cg19164987	HOXC6
cg18428006	HNRNPAB
cg07486199	MAP1LC3A
cg21448167	TSPAN9
cg18367631	PRKAR1B
cg11994630	RTKN
cg22655521	SAMD14
cg17842821	NDUFS6
cg07065220	LINC00887
cg02184606	PTPN7
cg23982279	ZMAT3
cg12076463	NKX6-1
cg24996981	ANO1
cg22356814	LRRC42
cg03512248	PTAFR
cg17833265	DLX4
cg00687612	KIF26A
cg02132714	HOXB3
cg23541422	ID2
cg01540172	SSTR5-AS1
cg10098021	PPP1R18
cg21519654	CD9
cg03457776	PTPN6
cg21692086	CEP131
cg21726372	PITX2
cg10709026	NCBP3
cg01574513	IRF8
cg08387014	SYT8
cg25506065	CFAP45
cg13365901	SHANK1
cg11666040	KNDC1
cg20867963	PXDC1
cg19928955	STARD13
cg26516710	TBC1D24
cg19775206	FAM181A
cg03936135	LINC00917
cg13496041	SLC6A6
cg06688763	CDK6
cg05531737	C7orf50
cg15689410	LBX2
cg09554928	GREB1
cg23987789	VAMP3
cg24722950	FLJ22447
cg13423383	CLIC3
cg10841756	NECTIN4
cg05194316	FARP1
cg19623418	BMP7
cg16440442	SYNPO
cg01195196	PRSS27
cg19336198	FOXK1
cg08455778	LINC00461
cg04118910	RASA3
cg15629311	PLXND1
cg24543544	ADAP1
cg19361181	ODC1
cg04574716	MAP7D1
cg20749750	CDK2AP1
cg00709979	COX4I1
cg22039909	TP73
cg22050426	ELMO3
cg18329352	C1orf159
cg02725493	ABLIM2
cg09324663	MDFI
cg18584803	PTP4A3
cg08960448	SMIM22
cg09940188	SMYD4
cg21918728	ZNRF3
cg12492900	EP400
cg10009968	CARD11
cg10142874	LPIN1
cg14868466	DPYSL4
cg05014727	PFKFB3
cg09578319	INCA1
cg04093349	SMAD6
cg13808936	MYMK
cg04597393	SLC45A4
cg15935121	SKI
cg15203028	MUC6
cg23369234	CACNA1C
cg05877497	MEIS1
cg23942526	JAZF1
cg00607989	HSPA9
cg14244013	BCAS3
cg26446832	DKK3
cg17133750	KIF25
cg03717961	ARHGAP22
cg17025620	LINC02026
cg26855231	KANSL1
cg02630477	MYCL
cg12892506	ZIC4
cg23176214	AATK
cg27650212	SLC13A3
cg01318557	LAT2
cg00690968	FOXP4
cg25949961	CEP131
cg15144153	RTKN
cg00497905	MYO7A
cg02121529	LINC00332
cg24812582	RAPSN
cg20542619	NFATC1
cg05541311	C16orf95
cg21527078	VGLL4
cg15309910	CD93
cg20359930	AEBP1
cg14461547	MED27
cg00523532	ADAP1
cg14108978	ARHGEF17
cg19140508	LETM2
cg18430895	ROPN1L
cg09373148	ESYT3
cg24337010	STMN4
cg23465427	DLG4
cg01963702	MICAL2
cg18089519	TALDO1
cg17683336	KANK2
cg13985767	GNA12
cg13375636	LRRC27
cg19821713	NR2F2
cg15059239	FTMT
cg23014425	HOXB3
cg11399682	SRL
cg10409230	KCNH4
cg06679296	TNNT3
cg19373545	SH3D21
cg21514164	HAAO
cg17158414	KRTCAP3
cg18172877	IRX4
cg00017461	OSM
cg14511923	VAMP3
cg22460896	NR2F2
cg25592107	HOMER3
cg04883026	SPTBN2
cg27485596	ARHGEF7
cg00739778	RAP1GAP2
cg05316415	KNDC1
cg15597964	SMARCB1
cg23891364	UBE2J2
cg24479590	FGF11
cg19548649	SLC13A4
cg11400650	NOX5
cg16596052	RGS10
cg24169315	PASK
cg03799283	NR2F2
cg07954091	NCOR2
cg14377739	CCDC183
cg06750897	PBX1
cg26515162	SLC9A1
cg21627589	OSBPL7
cg22954978	MTHFD1L
cg20731110	CETN1
cg04359584	TOPBP1
cg07341220	IFT140
cg03517024	TRAF7
cg20399616	BCAT1
cg05205842	KLF3
cg07834490	DOP1B
cg18267489	CD93
cg14203426	CUX1
cg04012053	IL34
cg26558174	GAL3ST2
cg00776080	LOC283335
cg15575375	NFIA
cg08471319	ADCY3
cg01550915	ABCA3
cg14384158	NSMF
cg08795904	MAPK12
cg16988611	TSPAN14
cg02707854	SLC27A1
cg02237208	MORN1
cg00892353	C8orf76
cg06127256	HCCAT5
cg18739932
cg00034336	ID2
cg20951642	LOC150935
cg19039481	ALKAL2
cg11020602	MAP7
cg18469550	MYO9B
cg01947482	PACS2
cg11147471	NCOR2
cg18829162	NFATC1
cg17672752	RNASE1
cg08530537	DPEP3
cg02182210	CCM2L
cg19515398	AGO2
cg21557724	EIPR1
cg12874792	RAD51B
cg08574915	NOTUM
cg27142093	MEG3
cg00232831	ITGB6
cg18089747	KCTD20
cg17824906	WNT5B
cg10982460	RASA3
cg21248554	NRBP1
cg16409409	INAVA
cg23008352	COL4A1
cg20810072	MIOX
cg07356283	KNDC1
cg11277143	C2orf48
cg18525352	NUAK1
cg07369606	SECTM1
cg11098004	MYOF
cg04635642	SNX29
cg23398076	MEIS1
cg18082788	ZC3H12D
cg09774842	OXT
cg04112181	DACT2
cg21647189	PROM1
cg17579786	RYBP
cg08382009	EDC4
cg03634854	TMEM59L
cg20928945	ADAP1
cg21830368	SEPT9
cg26037026	TFAMP1
cg07701241	DGKZ
cg07068768	CRYBB3
cg12835118	ARHGEF3
cg15880760	ACSF2
cg06645120	FANCA
cg05449217	ZNRF1
cg01994290	PLEKHG3
cg02740007	QKI
cg26672952	RAI14
cg25737313	JUNB
cg20601192	PDCD1
cg15351009	LRRC14B
cg06533788	HDAC4
cg16628641	CORO7
cg11355029	MLLT1
cg09929238	RPTOR
cg22331108	TEX44
cg14780649	FAM183A
cg16060635	VPS13D
cg09192940	RGS11
cg20802515	SPO11
cg26332488	SKI
cg07484910	ADAD2
cg17565967	RBBP8NL
cg26460678	HYAL2
cg27262796	GNAS
cg07690326	PLEC
cg05561058	SSBP4
cg22798223	TTC34
cg12865888	TRAPPC9
cg10982443	KLHL33
cg09158821	SLC43A2
cg06023661	NOTCH4
cg18046677	MAMSTR
cg00720581	LINC01940
cg10002850	EGFR
cg07081633	LINC01164
cg06991787	ADCY9
cg01207684	ADCY9
cg14408173	CLIC3
cg15212418	RPH3AL
cg21231689	TRPM2
cg25980637	FLJ37453
cg00500789	C1orf210
cg00371453	CLEC4GP1
cg04600411	KAT2A
cg07135614	FOXL2
cg19273253	MRPL23
cg20169823	MED13L
cg03871267	PIK3R1
cg09636715	HOXA10
cg10707788	GMDS
cg10963033	CEP131
cg08884539	TSPAN9
cg00736299	MGRN1
cg25046790	MMP17
cg24539455	ARHGEF10L
cg27312979	SORBS1
cg12648201	NRBP1
cg20682146	PBX1
cg05726661	CHRNB1
cg03488588	EGFL8
cg14565781	BTBD19
cg00437166	MAD1L1
cg26588076	SREBF1
cg04579966	SPATA13
cg26860604	WWP2
cg18814048	SNX27
cg06867482	PIEZO1
cg14024893	ENTPD2
cg11541291	EPS8L2
cg18986745	LINC00113
cg08980987	BCAT1
cg16540586	LINC02139
cg26733301	SLC17A9
cg24404823	ZNF496
cg22728904	EPHB4
cg05104283	SEPT9
cg22632523	KLF6
cg05788089	ADPRHL1
cg24290948	TMEM40
cg22471075	C22orf34
cg16851139	SRC
cg18244764	PLXDC1
cg25754733	FGF22
cg13506496	VAV2
cg14697425	PODNL1
cg16409977	PARP11
cg07115462	MKRN2OS
cg14459158	BARX1
cg10859280	ACOT7
cg18602114	ADIRF
cg22612251	PRSS16
cg10055501	PITX2
cg15677087	SLC17A9
cg03704250	PPFIBP2
cg07301329	GSE1
cg13060970	PLEK
cg20468081	TNS4
cg14097304	MNX1
cg09238801	PNMA1
cg23315424	LINC00523
cg17546422	ADGRB1
cg13214309	MORN1
cg15666214	OSTM1
cg10511249	FAM183A
cg27058077	LINC00862
cg19355069	NCOR2
cg09479650	GSE1
cg05085499	BTBD19
cg09530368	CNTD2
cg22412747	PLB1
cg14282221	LINC00523
cg05309239	GNAS
cg00355286	MMP2
cg23369564	PLEKHO1
cg16903347	EGFL7
cg00645755	INTS1
cg15951870	SP6
cg17588293	ZBTB7B
cg16355231	PEX10
cg05180443	ACSF2
cg22357164	RNF213
cg18489346	MIR4309
cg08296037	IFT140
cg21533994	SLC15A4
cg08293531	LRRK1
cg23534216	KAZALD1
cg06651450	TRIM71
cg27177415	BAHCC1
cg13208899	VWA2
cg24065690	PTK6
cg18772231	GALNT9
cg13133835	SCARB1
cg15007228	SKI
cg27165794	PNMA1
cg21938532	GNAS
cg02558026	BCL7C
cg14435720	EGFL7
cg00875805	MAML3
cg16734433	CCDC186
cg23075303	ACOX3
cg09143377	ADGRG1
cg08899471	C1orf159
cg06134860	SLC12A4
cg11823142	LINC00240
cg06145800	PPL
cg07695566	CYB561
cg16402893	SCAMP3
cg16650073	NTHL1
cg26124968	ZMIZ2
cg20895788	PROZ
cg03295928	RTKN
cg20111803	TPRXL
cg09977703	PPP5C
cg08360511	SYT7
cg06103624	SMAD6
cg13912224	MCM3
cg21637392	RNF216
cg05415308	CT62
cg23036947	MXRA8
cg05635754	JAK3
cg25350986	FOXK1
cg25849196	SP9
cg16402270	TCERG1L
cg27130240	CBFA2T3
cg05025612	NRP2
cg18322589	TACC2
cg23196421	SH2D3C
cg22840361	NR2F2
cg00135882	ARHGAP45
cg18740429	ADGRA1
cg07434944	MRPL23-AS1
cg13091717	WNT11
cg09926389	TGFB1
cg27647503	CAPZB
cg21366688	SGK1
cg26128121	CACNB1
cg15891218	PRKCH
cg03598754	SARM1
cg17283039	AP1B1
cg04892187	PLEC
cg15253255	RNF44
cg26604214	RAP1GAP2
cg19563433	TBC1D14
cg10043155	CMAHP
cg07714812	GMDS
cg04440361	TBC1D16
cg06271970	NR2F2
cg14350800	VAV2
cg15193249	HHIPL1
cg22417309	ELMO3
cg16617141	ARAP1
cg15468976	PRKCZ
cg16073408	POLM
cg11414921	SEPT5-GP1BB
cg18927067	ANAPC15
cg16444062	PRSS27
cg17228232	BAIAP2
cg27427581	GATA3-AS1
cg23363971	IKZF4
cg01804664	CAMK2A
cg03599078	GATA3-AS1
cg19797087	KLHL6
cg13659360	TECTA
cg24883265	MIR4689
cg03547062	PKP3
cg25362652	PRDM1
cg26753088	EFNA2
cg16083498	TTC16
cg10421979	ACSF2
cg10186131	NR2F2
cg03318904	TAB1
cg20417128	PXDN
cg10564791	STK10
cg18231054	TMEM52
cg20785796	SATB2
cg26688241	STK32C
cg16854826	ZMIZ1
cg13785196	TXLNA
cg17075913	NPTX1
cg19513321	VAMP5
cg05540422	CIB4
cg19841005	PIP5K1C
cg16162970	BRF1
cg08976687	TCF7L1
cg12037947	CD93
cg12441242	LINC02111
cg14309385	GNAS
cg19709355	RARA
cg00388871	DNAJC5
cg19808620	S100A5
cg15262728	ITM2C
cg08860136	DLG4
cg20073320	KIAA1549L
cg13725172	ARMC2
cg00592643	BTBD3
cg19223782	RNH1
cg13917273	C9orf106
cg21759953	GLI2
cg08311935	ANKRD11
cg20310894	HHIPL1
cg00347620	TBX3
cg12145394	RMND5B
cg25483003	ENTPD2
cg16063587	MPIG6B
cg10696060	ADGRG1
cg06557376	MYH10
cg18044585	AGO2
cg09383187	CLIP2
cg23312397	BDKRB2
cg24942747	PCDHGA8
cg16726706	LINC00173
cg22953865	CCDC85C
cg16707227	NT5C1B
cg08537847	CARMN
cg19827787	ASAP3
cg17267654	LOC154449
cg01754713	TRIM72
cg21173833	SLC16A3
cg22500132	MUC1
cg15381475	RAC1
cg02152290	PDGFA
cg04779752	CLDN4
cg23690893	TECR
cg17952939	SLC2A5
cg09696411	SLC26A10
cg23212579	SLC11A1
cg10843343	KRT8
cg05520308	TBC1D16
cg15190451	SLC16A5
cg17525495	TSPOAP1
cg00777636	ACOT7
cg19206146	ZBED9
cg02152208	CCDC88C
cg19656820	ELF5
cg26477549	CKAP4
cg03547078	TMEM52
cg06100756	ACBD4
cg00525145	FGFR3
cg13953735	EHD2
cg07114009	TBCD
cg08126590	PALM
cg26162564	SNAI1
cg17226348	LFNG
cg25828207	C10orf91
cg02083836	LINC01140
cg27372452	CHSY1
cg05991442	RECQL5
cg06291111	PDCD1
cg12197421	PPP1R18
cg13215995	ACBD4
[truncated: 24,094 more rows]

## Sheet: reffree predicted
Supplementary Table S2. CpGs with a minimum of 30% explained variance (adjusted R2) in DNAm predicted by cell type proportions from reference-based cell type estimation and reference-free cell type estimation with their corresponding genes.
CpG	GeneSymbol
cg15390554	PRDM16
cg09392940	SH3RF3-AS1
cg25566507	JAK3
cg02548780	MOSMO
cg00564759	BOLA2
cg21512644	NPY2R
cg10659382	INSIG1
cg14728310	ZNF846
cg19355087	NKX6-2
cg04698114	SALL1
cg01303723	NKX6-2
cg15427886	SOX17
cg02523640	FOXI2
cg05310920	LYPD6
cg05065989	HOXA10-HOXA9
cg21194911	ZNF227
cg19186145	SIX3
cg21717549	VGLL2
cg12267948	PRDM16
cg26308330	PRRX1
cg11411872	C1QL3
cg17018976	CHL1
cg12230071	HACD3
cg17239558	PRDM16
cg22475353	ZNF331
cg01384488	NKX6-2
cg10505247	PFKFB2
cg18418651	JUP
cg07690181	EDIL3
cg23150379	TRIB2
cg11150585	TRPM2
cg13692711	SALL1
cg15096240	DPRX
cg15854847	NKX2-6
cg23808946	SIX3
cg09614415	FOXI2
cg07251711	NKX6-2
cg15986590	KLF16
cg04861263	FOXB1
cg05633391	KCNF1
cg06122635	PANTR1
cg27393126	ERICH3
cg09641689	IRX5
cg19356825	PRDM16
cg24536249	LSP1P4
cg05624214	FAM184B
cg26078733	PDE4DIP
cg15031661	FMN2
cg24659054	NKX6-2
cg04478179	RNF175
cg01252672	NPR3
cg11567041	CAMK1D
cg25683204	ERGIC3
cg10363003	NT5C3A
cg18355902	RNF175
cg14428146	NKX2-6
cg22859061	SCGB3A1
cg10237903	FAM135B
cg18956199	CERS6
cg27325009	MAPK14
cg04342698	IQGAP3
cg18014257	KDELC2
cg13411645	ALLC
cg14866200	SHISA3
cg14194075	CD44
cg20720553	CHSY1
cg08441806	NKX6-2
cg21185289	TLX2
cg14965220	MKX
cg02613418	ITGA11
cg06083965	SH3RF3-AS1
cg16396954	RGS6
cg11428724	PAX7
cg21404045	HOXA11-AS
cg07176264	SCTR
cg16825290	HPSE2
cg23684249	SHISA3
cg16822216	RNF220
cg07270696	GABARAP
cg25539045	FOXI2
cg00064733	DPP6
cg05224190	KLRG2
cg07055616	NKX6-2
cg13361168	C18orf32
cg10851281	NR2F1-AS1
cg13531588	FOS
cg20129213	RIMS2
cg05246190	CRELD2
cg07719492	PRDM14
cg03278965	ATP1B3
cg08454455	IRX5
cg08283882	EBF2
cg02320740	SORCS3
cg06616729	SOX17
cg24913868	NKX2-3
cg23246885	FZD7
cg15632825	RGPD3
cg20567847	INSIG1
cg20265661	LYPD1
cg07138452	PLD6
cg22578843	PDX1
cg26727488	GREM1
cg15992284	BARHL2
cg20266883	ALDH4A1
cg03606089	FXN
cg13494334	NEK9
cg19685604	FGF5
cg23206888	RTP5
cg17720267	VAMP1
cg11777782	PIK3R2
cg06648277	NKX6-2
cg22654626	REX1BD
cg09615353	TLR3
cg03905847	NKX6-2
cg01060861	MKX
cg14280327	INTS6
cg19937938	RSPO4
cg05809668	TBX20
cg11419506	MKX
cg23677243	MEIS2
cg24672173	ZNF621
cg02478023	PEG3
cg19701540	NKX6-2
cg11855325	SCRN1
cg10507582	RFC3
cg16862295	SHISA3
cg01565320	SHISA3
cg16392213	FEZF1
cg23998200	SPO11
cg13457209	MKX
cg04875128	OTUD7A
cg13446474	NFIB
cg23616761	SGCE
cg16154073	CMTM7
cg13794530	VIPR2
cg14473974	NOTCH1
cg07860213	PRDM14
cg10428526	RABEPK
cg02905964	UQCRFS1
cg01702624	KBTBD12
cg04009108	FAM90A7P
cg02793099	PEG3
cg13921956	TRIB2
cg13997668	SPOCK2
cg16135716	GRIN2B
cg20164915	BOLA1
cg17725589	LEF1-AS1
cg26560222	DMRTA2
cg06499652	ARNTL
cg14051544	SLC7A14
cg06214241	TGFB1I1
cg18247339	CFL2
cg16118070	SALL1
cg26167161	EIF1B
cg07769957	NOVA2
cg26673436	FGF9
cg13912117	ADCY8
cg02056682	IRX5
cg11229513	PRDM14
cg02329935	PDE8B
cg16353957	LHX9
cg23697417	RSPO4
cg09020181	MIRLET7BHG
cg03246739	GREM1
cg13661740	FOXB2
cg17910121	MKX
cg00777627	PDE10A
cg09959084	NME1-NME2
cg27404186	RTP5
cg05904135	NKX6-2
cg14171369	EIF2B2
cg07676859	SSTR4
cg04125350	CLIC6
cg24150172	SOX17
cg10227327	LINC00643
cg18920423	PTF1A
cg00699945	NKX6-2
cg13635007	DUSP4
cg00779065	SIX1
cg20953187	SLC6A20
cg14792983	DZANK1
cg03220366	PTF1A
cg19274890	DPP6
cg04825775	FAM193B
cg14272433	TBX15
cg27053636	CFAP20
cg27130302	DUSP4
cg04459753	SH2B1
cg27375378	CBX4
cg22534145	SSTR4
cg09254686	UNC45A
cg20674839	SIGLEC10
cg00582524	SALL1
cg00397324	MX1
cg08478074	ALX3
cg13566851	PHACTR2-AS1
cg00003298	LHX5
cg20844851	VGLL2
cg27583690	NKX6-2
cg06972182	KTN1
cg11163901	NKX6-2
cg04550737	TBX15
cg23918580	JPH4
cg17199468	TAP1
cg06567373	PAX2
cg00384539	PRDM14
cg15452970	BARHL2
cg01532168	KCNK9
cg02479020	ZBTB37
cg10498984	SH2B1
cg09879895	SCRN2
cg02750262	ZADH2
cg16949120	NKX6-2
cg15216925	CNOT6
cg04576684	ABHD8
cg25485875	NKX6-2
cg12816961	NKX6-2
cg03767515	HOXA11
cg24980700	MYLK2
cg25104555	C1QL3
cg23849483	SYDE1
cg09054633	SPOCK1
cg25857710	CLSTN2
cg02661886	PEBP1
cg17513770	TMEM132D
cg20892260	NKX2-6
cg07644884	EPDR1
cg13940160	ADNP
cg17875555	NKX2-6
cg15304699	NKX6-2
cg14169333	BARX1
cg12719461	IRX5
cg20767111	EN2
cg09838568	TRPM2
cg11174855	NKX6-2
cg08495115	GREM1
cg22794031	NKX6-2
cg26521404	HOXA9
cg18349835	VIPR2
cg09790617	BRSK2
cg18946722	GOT1
cg13899814	ACVRL1
cg03916694	FLII
cg08490482	NKX2-6
cg04398526	SOX8
cg22933058	SLC2A1-AS1
cg19831957	IRF2BP1
cg04304561	CAMKV
cg02870946	NFATC1
cg15795255	TMEM59L
cg19575753	IRX4
cg18878150	ZNF653
cg18963365	MFSD6L
cg06546521	BAHCC1
cg25413414	LOC154449
cg04207385	CNR1
cg01196788	OSR1
cg11175683	PEG10
cg02517853	BAD
cg10907237	SOX21
cg12454161	SAMD11
cg15688070	SLC9A8
cg17783827	ADAMTS10
cg19809165	PNPLA6
cg13986840	MEST
cg16274762	BRSK2
cg22331138	PEG10
cg24491618	KCNH2
cg11368182	SHC2
cg00461685	RPL7
cg10830496	FXYD7
cg19716930	ARHGDIA
cg10994870	PDCD1
cg26916966	HSPB9
cg17787108	CLDN4
cg16341690	SLC7A7
cg12679760	SH3D21
cg03779097	OPRL1
cg13521045	GPSM1
cg24716530	LTBP3
cg21942721	ASB4
cg11985632	PEG10
cg04678950	MEST
cg17804401	RADIL
cg00439658	GRIN2C
cg09909351	ADCK2
cg08805054	BCL9L
cg15991553	MEG3
cg23654112	TBC1D24
cg24872571	LTBP4
cg06495615	ARID3A
cg18617880	BCL11A
cg08565632	CPNE7
cg02780670	CBX4
cg22309923	TBX20
cg22053620	MBD3
cg07281781	PDCD1
cg09556940	MCF2L
cg01566552	UPF1
cg23585979	EREG
cg05622422	FAM171A2
cg09003373	MEST
cg06822947	PHF21B
cg23733753	CYP46A1
cg02342594	LHX6
cg06816518	PLEKHG5
cg10364249	AHDC1
cg06921368	PLEKHM1P1
cg12845177	ADAMTS10
cg16905506	DCST1-AS1
cg11874426	BCL9L
cg12089490	C17orf97
cg04337743	PISD
cg10505785	THBD
cg02775230	BCAR1
cg10321146	VAV1
cg12967093	DIRC3
cg27262412	TBX15
cg17844831	RAI1
cg21208686	COL5A1
cg15442459	ALX3
cg01214458	MN1
cg09045552	CERS6
cg16558263	MAPK14
cg23588217	TBX15
cg07566790	DRC3
cg06139893	COL6A1
cg08333063	LMF1
cg05496768	LRMDA
cg02215898	C6orf62
cg20952599	C1QL3
cg18832152	ADAM15
cg06691229	ZIC5
cg18543242	SLC7A7
cg08291000	PEG10
cg09437522	GNAS
cg02876925	SEPT11
cg10250776	LZTS1
cg15293799	ALX3
cg00069002	A3GALT2
cg26997085	PEG10
cg07832203	NECTIN4
cg04725215	SLC12A7
cg16468631	EGFL8
cg18776016	KCNQ2
cg05765990	RASA3
cg27060201	GNG12
cg00717218	PTGER2
cg13607179	NPBWR2
cg04564373	UTP18
cg16419724	MARVELD2
cg24165747	ARHGEF1
cg07747553	RASD2
cg14973973	MUC5B
cg10393338	BRSK1
cg00066925	OR8S1
cg27261219	TMPRSS12
cg06759097	BAIAP3
cg24728456	CSMD2
cg11630989	CACNA1H
cg18874907	MYO9B
cg04158069	KLHDC7B
cg16389081	FAM129B
cg19985870	KCTD15
cg21667116	MEST
cg10283505	FUT4
cg22118168	ATP4B
cg22533606	LOC100130370
cg14823162	POU3F2
cg26979259	GPSM1
cg26090072	RTKN
cg10867751	LDLRAP1
cg03355204	GRIN3B
cg11491074	ABHD14B
cg07416885	LOC154449
cg00969087	MAB21L3
cg21748401	CASR
cg04983853	PRSS27
cg22329027	EIPR1
cg12903171	GRB10
cg14037218	ADAMTSL4
cg24768116	NRBP1
cg08462497	LINC00917
cg08043868	PTDSS2
cg18010781	MSH4
cg20050828	STX2
cg22359581	EHD2
cg18065597	AEBP1
cg03371962	MIR3649
cg27213509	EVX2
cg25202943	CACNB1
cg06503573	TNNT3
cg01295203	PRDM14
cg13944099	TTC9B
cg10000139	ZFR2
cg26798597	SLC16A3
cg16403299	LINC00467
cg06582394	CASR
cg00906934	PEG10
cg19546700	ARID3A
cg27331292	SH2D3C
cg13163474	B3GNTL1
cg26370886	RASIP1
cg16544169	NKX2-6
cg06494642	ELMO3
cg15681927	SSR4P1
cg18330571	EBF3
cg25244980	CACNA1I
cg23630430	OBSCN
cg08222913	STAB1
cg00388897	KLHL35
cg13480197	P4HB
cg11891377	LRRC56
cg13542606	TRIM45
cg07824422	KCNQ1
cg10521852	LPAR2
cg25213362	TMPRSS12
cg18313899	SLC35F1
cg17781958	BAHCC1
cg24915632	ALDH1A2
cg01039763	CLIC3
cg02185402	RBCK1
cg01511231	TTLL10
cg04204452	SLC43A2
cg06180606	NME4
cg02170784	SOX8
cg27573291	CIRBP-AS1
cg00973115	TEDC1
cg11277126	TRPC4AP
cg06204126	CLIC3
cg05122887	FURIN
cg18898992	PEG10
cg17840858	PLEKHM1P1
cg03669143	AMOTL2
cg09235357	ACSS1
cg11409620	RAB36
cg27483739	CAMK2B
cg27652893	TLR3
cg17558062	TPT1-AS1
cg07773186	SOX8
cg00923860	HTRA3
cg14200364	MSH4
cg21491107	GSE1
cg03954280	BAHCC1
cg15652404	TNNT3
cg04617936	SH3YL1
cg08405119	RASL11B
cg05695762	NAT8L
cg03416228	KCNK7
cg14558568	MDFI
cg02915739	DRC3
cg00937175	COL18A1
cg04464446	GAL
cg06100421	MEST
cg11529924	COL6A2
cg12986501	RABL6
cg03935183	GATA3
cg00639984	CHTF18
cg00554604	PTDSS2
cg00475322	GET4
cg01367005	RARA
cg13973279	PTDSS2
cg18883852	TPT1-AS1
cg03422070	KCNQ1
cg12681948	LINC00884
cg02993069	SH3D21
cg20811788	PLXNB2
cg20297423	MEST
cg01200651	ABLIM2
cg18804206	FLII
cg12393623	METRNL
cg04524770	LMF1
cg22296925	EDC3
cg06161762	KLF7
cg00353571	RASIP1
cg10495207	RASIP1
cg24885794	PEG10
cg09356672	CAPZB
cg17495719	FREM3
cg04124636	SOX8
cg26276167	HDAC4
cg26807961	CCDC9
cg00454305	UNKL
cg00802386	RABGEF1
cg24005743	RCN1
cg13947830	MIB2
cg13565619	NOVA2
cg13987192	GPR162
cg11562309	PEG10
cg02117924	ITGB2
cg25087049	SNX25
cg22706147	OPA3
cg25625296	TNFRSF4
cg15336438	COMTD1
cg14389547	NFIC
cg17780867	RPH3AL
cg13066938	ACOT7
cg23693705	KCNQ2
cg10863145	CACNA1H
cg07269491	LZTS1
cg12256206	DACT2
cg26948274	SLC6A19
cg14501219	PLEKHM1P1
cg08976550	COL18A1
cg08230957	MAP4K1
cg16615954	PAX6
cg17448778	CRMP1
cg14088957	MEST
cg15298719	CLDN7
cg11491247	DCST1-AS1
cg19375196	TBKBP1
cg06265277	ULK4P3
cg23743554	LTBP3
cg16416152	FBXL8
cg04761231	RPL35
cg12380867	ANKRD30B
cg12946690	SMG6
cg22333412	VWA5B1
cg06601874	AGAP1
cg19505659	TMEM51
cg16217840	SIPA1L3
cg21437561	TLR3
cg02678381	CLDN7
cg03183882	SH3BP5
cg13177873	RRBP1
cg25748108	LPIN3
cg16481365	GPR132
cg08043998	KDM2B
cg08387293	AGRN
cg00647820	DHX58
cg07295585	BAHCC1
