# Supplementary material for: Reliability of a novel approach for reference-based cell type estimation in human placental DNA methylation studies
Source: Cell Mol Life Sci. 2022 Feb 3;79(2):115. doi: 10.1007/s00018-021-04091-3 (PMC8813756; doi:10.1007/s00018-021-04091-3)
Supplement: Supplementary file 7 — List of 186 placenta-specific genes belonging to CpGs with a minimum of 30% explained variance (R2Adjusted) in DNAm predicted by cell type proportions from reference-based cell type estimation, identified by tissue enrichment analysis. Genes are further grouped as tissue enriched (genes with an expression level greater than 1 (TPM or FPKM) that also have at least five-fold higher expression levels in placenta compared to all other tissues), group enriched (genes with an expression level greater than 1 (TPM or FPKM) that also have at least five-fold higher expression levels in a group of 2-7 tissues compared to all other tissues, and that are not considered tissue enriched) and tissue enhanced (genes with an expression level greater than 1 (TPM or FPKM) that also have at least five-fold higher expression levels in placenta compared to the average levels in all other tissues, and that are not considered tissue enriched or group enriched) (XLSX 12 KB) [file 18_2021_4091_MOESM7_ESM.xlsx]

## Sheet: Placenta-specific Genes
Supplementary Table S3. List of 186 placenta-specific genes belonging to CpGs with a minimum of 30% explained variance (R2) in DNAm predicted by cell type proportions from reference-based cell type estimation, identified by tissue enrichment analysis.
GeneSymbol	Group
HGF	Tissue-Enriched
FLT1	Tissue-Enriched
SIGLEC6	Tissue-Enriched
MEST	Tissue-Enriched
HSD17B1	Tissue-Enriched
INSL4	Tissue-Enriched
GNGT1	Tissue-Enriched
GH2	Tissue-Enriched
GCM1	Tissue-Enriched
CYP19A1	Tissue-Enriched
FBN2	Tissue-Enriched
ADAMTS18	Tissue-Enriched
HAPLN1	Tissue-Enriched
ADAM12	Tissue-Enriched
CLEC1A	Tissue-Enriched
WNT3A	Tissue-Enriched
SLC13A4	Tissue-Enriched
TAC3	Tissue-Enriched
HTRA4	Tissue-Enriched
PSG6	Tissue-Enriched
ODAPH	Tissue-Enriched
PAPPA	Tissue-Enriched
NOTUM	Tissue-Enriched
LIN28B	Tissue-Enriched
HSD3B1	Tissue-Enriched
MSMP	Tissue-Enriched
PSG3	Tissue-Enriched
ERVFRD-1	Tissue-Enriched
ERVV-2	Tissue-Enriched
ERVV-1	Tissue-Enriched
ZFAT	Group-Enriched
SPTB	Group-Enriched
SCARB1	Group-Enriched
TMEM40	Group-Enriched
MMP11	Group-Enriched
LIPG	Group-Enriched
SLC6A4	Group-Enriched
ATP6V1B1	Group-Enriched
TCF15	Group-Enriched
SLC52A1	Group-Enriched
KL	Group-Enriched
APLNR	Group-Enriched
CD300LG	Group-Enriched
ALPP	Group-Enriched
SLC22A11	Group-Enriched
SOX14	Group-Enriched
SH3TC2	Group-Enriched
LVRN	Group-Enriched
OLR1	Group-Enriched
NOG	Group-Enriched
COLEC10	Group-Enriched
DLK1	Group-Enriched
SERPINB2	Group-Enriched
ERVMER34-1	Group-Enriched
PEG10	Group-Enriched
RTL1	Group-Enriched
ZNF488	Group-Enriched
CRLF1	Tissue-Enhanced
SCIN	Tissue-Enhanced
TLL1	Tissue-Enhanced
ADRB1	Tissue-Enhanced
ADAMTS6	Tissue-Enhanced
NFE2L3	Tissue-Enhanced
LAMC3	Tissue-Enhanced
OPN3	Tissue-Enhanced
PRDM6	Tissue-Enhanced
TIE1	Tissue-Enhanced
ATP12A	Tissue-Enhanced
COL5A3	Tissue-Enhanced
HACE1	Tissue-Enhanced
HSD17B2	Tissue-Enhanced
CRYBB1	Tissue-Enhanced
PDGFB	Tissue-Enhanced
SLC6A2	Tissue-Enhanced
CCNE1	Tissue-Enhanced
DLX5	Tissue-Enhanced
SERPINE1	Tissue-Enhanced
POU6F2	Tissue-Enhanced
KRT23	Tissue-Enhanced
DLX4	Tissue-Enhanced
AREG	Tissue-Enhanced
BMP5	Tissue-Enhanced
CRYBG1	Tissue-Enhanced
PRLR	Tissue-Enhanced
PCDH12	Tissue-Enhanced
FN1	Tissue-Enhanced
WNT6	Tissue-Enhanced
ARID3A	Tissue-Enhanced
ANGPTL1	Tissue-Enhanced
SLC2A1	Tissue-Enhanced
CSF3R	Tissue-Enhanced
PGF	Tissue-Enhanced
MSX2	Tissue-Enhanced
FAM124B	Tissue-Enhanced
COL21A1	Tissue-Enhanced
ADCY4	Tissue-Enhanced
INS-IGF2	Tissue-Enhanced
GALNT15	Tissue-Enhanced
PODNL1	Tissue-Enhanced
MATN3	Tissue-Enhanced
EMILIN2	Tissue-Enhanced
ATP1A4	Tissue-Enhanced
KANK4	Tissue-Enhanced
C1QTNF6	Tissue-Enhanced
LYVE1	Tissue-Enhanced
MYCN	Tissue-Enhanced
MTNR1B	Tissue-Enhanced
COL4A2	Tissue-Enhanced
PKIB	Tissue-Enhanced
LAMC1	Tissue-Enhanced
SLC19A3	Tissue-Enhanced
IGF2BP3	Tissue-Enhanced
TFAP2A	Tissue-Enhanced
TRPC6	Tissue-Enhanced
STRA6	Tissue-Enhanced
SEMA6D	Tissue-Enhanced
ADAMTS14	Tissue-Enhanced
PDE6H	Tissue-Enhanced
LGR5	Tissue-Enhanced
ACVRL1	Tissue-Enhanced
TINAGL1	Tissue-Enhanced
ADAMTSL4	Tissue-Enhanced
REN	Tissue-Enhanced
ACKR2	Tissue-Enhanced
AGTR1	Tissue-Enhanced
EGFR	Tissue-Enhanced
IGFBP3	Tissue-Enhanced
PTGES	Tissue-Enhanced
CCDC102B	Tissue-Enhanced
CYSLTR2	Tissue-Enhanced
UBASH3B	Tissue-Enhanced
ADAMTS5	Tissue-Enhanced
WNT7A	Tissue-Enhanced
GDF6	Tissue-Enhanced
COLEC12	Tissue-Enhanced
CADM3	Tissue-Enhanced
HPGDS	Tissue-Enhanced
ADAMTS9	Tissue-Enhanced
PCOLCE2	Tissue-Enhanced
PITX2	Tissue-Enhanced
EGFLAM	Tissue-Enhanced
DACT2	Tissue-Enhanced
CTHRC1	Tissue-Enhanced
TMC1	Tissue-Enhanced
SVEP1	Tissue-Enhanced
LARGE2	Tissue-Enhanced
ADAMTS15	Tissue-Enhanced
FBN1	Tissue-Enhanced
CCDC68	Tissue-Enhanced
SLC43A2	Tissue-Enhanced
SCN11A	Tissue-Enhanced
BMP1	Tissue-Enhanced
STXBP6	Tissue-Enhanced
TMEM266	Tissue-Enhanced
P2RY1	Tissue-Enhanced
SERPINB9	Tissue-Enhanced
SMAGP	Tissue-Enhanced
SOX7	Tissue-Enhanced
KCNK3	Tissue-Enhanced
P2RY6	Tissue-Enhanced
IGDCC3	Tissue-Enhanced
P2RY14	Tissue-Enhanced
GRAMD2A	Tissue-Enhanced
GLDC	Tissue-Enhanced
CDH5	Tissue-Enhanced
TDRP	Tissue-Enhanced
ATG9B	Tissue-Enhanced
FAM162B	Tissue-Enhanced
CLDN6	Tissue-Enhanced
LYPD6	Tissue-Enhanced
COL4A1	Tissue-Enhanced
ADRB3	Tissue-Enhanced
AADACL3	Tissue-Enhanced
SP6	Tissue-Enhanced
DIO3	Tissue-Enhanced
DPP4	Tissue-Enhanced
MAP1LC3C	Tissue-Enhanced
PEG3	Tissue-Enhanced
COL15A1	Tissue-Enhanced
VGLL3	Tissue-Enhanced
VSTM5	Tissue-Enhanced
TENM3	Tissue-Enhanced
PABPC4L	Tissue-Enhanced
ARMS2	Tissue-Enhanced
GJA5	Tissue-Enhanced
S1PR2	Tissue-Enhanced
