# Supplementary material for: Reliability of a novel approach for reference-based cell type estimation in human placental DNA methylation studies
Source: Cell Mol Life Sci. 2022 Feb 3;79(2):115. doi: 10.1007/s00018-021-04091-3 (PMC8813756; doi:10.1007/s00018-021-04091-3)
Supplement: Supplementary file 8 — Results of cell-specific gene enrichment among genes mapped to CpGs with a minimum of 30% explained variance in DNAm predicted by cell type proportions from a) reference-based cell type estimation and b) reference-free cell type estimation (XLSX 13 KB) [file 18_2021_4091_MOESM8_ESM.xlsx]

## Sheet: CellEnrichment
Table S4. Results of cell-specific gene enrichment among genes mapped to CpGs with a minimum of 30% explained variance in DNAm predicted by cell type proportions.
a, reference-based						b, reference-free
Cell	-Log10PValue	Cells	Cell-Specific Genes	Fold-change		Cell	-Log10PValue	Cells	Cell-Specific Genes	Fold-change
Syncytiotrophoblast	14.1465408676311	1238	137	1.65682887137065		Villous cytotrophoblast	2.31712950728903	9342	10	4.15305415305415
Villous cytotrophoblast	8.49598767903206	9342	83	1.65486774033332		Syncytiotrophoblast	1.97185223381854	1238	12	3.02287876058368
Extravillous trophoblast	7.28433524788475	3503	81	1.60057184308701		Decidua Perivascular cells Cluster 2	1.10356544501607	805	4	4.72809242040011
Fetal Fibroblasts Cluster 1	7.04223564650618	2176	93	1.53598270845719		Fetal Fibroblasts Cluster 2	1.10356544501607	112	8	2.83685545224007
Stromal cells Cluster 2	6.38020834416351	4599	55	1.6905902869369		Stromal cells Cluster 1	0.287476924308286	7090	3	2.88118131868132
Endothelial cells (Maternal)	5.58368768454877	844	79	1.50722218684907		Extravillous trophoblast	0.287476924308286	3503	5	2.05798665620094
Endothelial cells (Fetal)	5.05852880338795	98	77	1.48183913846295		Decidua Perivascular cells Cluster 1	0.195083257260307	1033	4	2.00430004777831
Fetal Fibroblasts Cluster 2	4.9889110535941	112	85	1.44705070714039		Stromal cells Cluster 2	0.194387637013376	4599	3	1.92078754578755
Stromal cells Cluster 1	4.63054000227605	7090	37	1.70595928954541		Endothelial cells (Fetal)	0.194387637013376	98	4	1.60344003822265
Decidua Perivascular cells Cluster 1	3.57836078152661	1033	60	1.44334981019119		Epithelial glandular cells Cluster 2	0.194387637013376	175	5	1.65823385247846
Endothelial cells (L)	3.36037347370694	345	56	1.44111205854748		Fetal Fibroblasts Cluster 1	0.194387637013376	2176	5	1.720108249959
Stromal cells Cluster 3	2.61492897431375	895	58	1.36555223176953		Innate lymphocyte cells 3	0.194387637013376	186	2	2.24872688287322
Epithelial glandular cells Cluster 1	1.5855893600643	219	50	1.28670719513168		Decidual natural killer Cluster 3	0.14994287368097	1987	2	1.88158779995515
Hofbauer cells	1.55940555818488	1302	41	1.3150520492853		Stromal cells Cluster 3	0.138281089651931	895	3	1.47124152443301
Epithelial glandular cells Cluster 2	1.51956767602666	175	76	1.21006017660153		T cells	0.138281089651931	8774	1	2.42625795257374
Innate lymphocyte cells 3	1.51956767602666	186	26	1.40345233576314		Endothelial cells (Maternal)	0.0604141035232244	844	3	1.19221295945434
Decidual natural killer Cluster 1	1.30790261758555	3803	32	1.31148822259347		Granulocytes	0.0604141035232244	245	1	1.64638932496075
Decidua Perivascular cells Cluster 2	0.983952135649351	805	23	1.30518299075408		Dendritic cells Cluster 1	0.0469104570688724	324	1	1.15247252747253
Decidual natural killer Cluster 3	0.980998071320576	1987	28	1.26464935750085		Decidual macrophages Cluster 3	0.0469104570688724	887	1	0.838161838161838
Blood Natural Killer Cells CD16+	0.884460132636431	1454	30	1.22952020868138		Decidual natural killer Cluster 1	0.0469104570688724	3803	1	0.853683353683354
Plasma	0.689030137528328	340	26	1.19878220346435		Decidual natural killer Cluster 2	0.0469104570688724	5412	1	1.28052503052503
Decidual natural killer Cluster 2	0.482178261296805	5412	19	1.16804419824731		Endothelial cells (L)	0.0469104570688724	345	2	1.0720674674163
Decidual macrophages Cluster 2	0.453652075288548	2791	33	1.10656818781324		Macrophages	0.0469104570688724	905	1	0.853683353683354
Blood Natural Killer Cells CD16-	0.367943185609376	230	10	1.16480861875078		Blood Natural Killer Cells CD16+	0.0469104570688724	1454	1	0.853683353683354
T cells	0.367943185609376	8774	10	1.16480861875078		Plasma	0.0469104570688724	340	1	0.960393772893773
Decidual macrophages Cluster 1	0.177211709971821	2574	29	1.00282742020575		Decidual macrophages Cluster 1	0.042268117440755	2574	1	0.72029532967033
Dendritic cells Cluster 1	0.170093850288805	324	18	0.995911369031918		Decidual macrophages Cluster 2	0.042268117440755	2791	1	0.698468198468198
Decidual macrophages Cluster 3	0.134797736473489	887	24	0.965732236637011		Dendritic cells Cluster 2	0	316	0	0
Granulocytes	0.073032822320357	245	11	0.869446433281833		Decidual natural killer proliferative	0	730	0	0
Macrophages	0.073032822320357	905	22	0.901648153033012		Epithelial glandular cells Cluster 1	0	219	0	0
Decidual natural killer proliferative	0.0122204791803598	730	20	0.79040584843803		Hofbauer cells	0	1302	0	0
Dendritic cells Cluster 2	0.00714004255847572	316	8	0.610520379483168		Blood Natural Killer Cells CD16-	0	230	0	0
