# Supplementary material for: Reliability of a novel approach for reference-based cell type estimation in human placental DNA methylation studies
Source: Cell Mol Life Sci. 2022 Feb 3;79(2):115. doi: 10.1007/s00018-021-04091-3 (PMC8813756; doi:10.1007/s00018-021-04091-3)
Supplement: Supplementary file 9 — Nonparametric test statistics for the comparison of cell type proportions between three term placenta data sets. Empirical nonparametric relative effects for each cell type (XLSX 10 KB) [file 18_2021_4091_MOESM9_ESM.xlsx]

## Sheet: File8
Table S5. Nonparametric test statistics for the comparison of cell type proportions between term placenta data sets.
			Test Statistic	df1	df2	P-value	Permutation Test p-value
ANOVA type test p-value			668.677	5.873	1579.455	0	0
McKeon approx. for the Lawley Hotelling Test			291.864	12.000	1144.918	0	0
Muller approx. for the Bartlett-Nanda-Pillai Test			127.968	12.048	1481.962	0	0
Wilks Lambda			199.781	12.000	1476.000	0	0
Table S6. Empirical nonparametric relative effects for each cell type.
	Trophoblasts	Stromal	Syncytiotrophoblasts	Endothelial	nRBC	Hofbauer
ITU	0.37604	0.33100	0.66192	0.31850	0.66794	0.53316
PREDO	0.56809	0.67881	0.33117	0.75511	0.24651	0.43633
BET	0.85617	0.89837	0.11581	0.86384	0.18106	0.45085
